# Supplementary material for: Phylogenomic Insights into Diversity and Evolution of Nonpathogenic Xanthomonas Strains Associated with Citrus
Source: mSphere. 2020 Apr 15;5(2):e00087-20. doi: 10.1128/mSphere.00087-20 (PMC7160680; doi:10.1128/mSphere.00087-20)
Supplement: TABLE S1 [file mSphere.00087-20-st001.xlsx]

## Sheet: supplementary table 1
S. No.	Strain	Host	Geographic location
1	Xanthomonas sp. LMG8989	Citrus sp. (Orange)	USA
2	Xanthomonas sp. LMG8992	Citrus sp. (Orange)	USA
3	Xanthomonas sp. LMG8993	Citrus sp. (Orange)	USA
4	Xanthomonas sp. LMG9002	Citrus sp. (Orange)	USA
5	X. sontii PPL1 (T)	Rice	India
6	X. sontii PPL2	Rice	India
7	X. sontii PPL3	Rice	India
8	X. maliensis LMG27592	Rice	Africa
9	Xanthomonas sp. LMG12459	Rice	China
10	Xanthomonas sp. LMG12460	Rice	China
11	Xanthomonas sp. LMG12461	Rice	China
12	Xanthomonas sp. LMG12462	Rice	USA
13	Xanthomonas sp. SHU166	Rice	USA
14	Xanthomonas sp. SHU199	Rice	USA
15	Xanthomonas sp. SHU308	Rice	USA
16	X. sacchari R1	Rice	China
17	X. arboricola CFBP7634	Walnut	France
18	X. arboricola CFBP7634	Walnut	France
