# Supplementary material for: Phylogenomic Insights into Diversity and Evolution of Nonpathogenic Xanthomonas Strains Associated with Citrus
Source: mSphere. 2020 Apr 15;5(2):e00087-20. doi: 10.1128/mSphere.00087-20 (PMC7160680; doi:10.1128/mSphere.00087-20)
Supplement: TABLE S2 [file mSphere.00087-20-st002.xlsx]

## Sheet: supplementary table 2
ID	COG class	Function	Protein sequence
CLPFFDGA_00005	L	DNA polymerase involved in damage-induced mutagenesis and translesion synthesis (TLS). It is not the major replicative DNA polymerase (By similarity)	MSHTPPHPRMPPRLRLLPTPAPAQTSAPATSTPHAPADPTLPDYAELHCLSNFSFQRGASHPWELCERALHHGYRALAITDECSLAGIVRAWQAARDMGLHLIVGSEIQFEHGPKLVLLAETLHGYQRLCRLITLARRRADKGSYRALREDLASADDGAGLLCLWLARGDGDDAADGAWLQAGFPQRLWLAVELLRGPDDATLLQARLQLAHALQLPAVACGDVHMHARGRRALQDTLTAIRQRLPLHEAGAHLYPNGERHLRPRTTLASLYPPALLAETVRIAQRCTFNLGQLQYEYPHELVPPGHTPTQWLRILTERGAAQRWPHGVPDKARRLIEHELGVIERLKYESYFLTVYDLVRFARSKDILCQGRGSAANSAVCYALGITAIDPDRIGMLF…
CLPFFDGA_00006	L	K05522 endonuclease VIII EC 3.2.2.- 4.2.99.18	MPEGPSIVILKEEAAAFAGRKVLRVSGNSKLDLERMRGRKILSLRSWGKHFLIEFDAFSVRIHFLLFGSYRINARKDASARLSLGFAKGEELNFYACSIKFIDGPLDAAYDWTADVMNPDWDAAQARRKLRQRPHALAADALLDQDVFAGVGNIIKNEVLHRIRVHPESEIGALPPRKLGELVTQAREYSFDFYRWKKAYELKKHYQVHTKTVCPRDGHLLTYRKQLGRAQRRAFFCEHCQRRYALAEVQAEIFK
CLPFFDGA_00011	F	Phosphorylation of dTMP to form dTDP in both de novo and salvage pathways of dTTP synthesis (By similarity)	MSEAVLRHHRFVSLEGGEGAGKTTAINAIRDALQAQGHEVVLTREPGGTPLAERIRALLLDKTPGEVAEPLAAETELLLVFAARAQHVREVIRPALQRGAYVVSDRFTDSSYAYQGEGRGLDRAWIADLERRAVGLQPGLTLLLDLDVQIGRARTSGRDLWPDRIESEQDDFFQRVRAGFRQRAAQDPQRFRVIDASQPPQAVAQAVAAALAAWVQQQQEPTP
CLPFFDGA_00022	-	-	MSTTAAAALRRPTRRQRLLAALDRRFAFHSRGNVIAASVAVALLGGLLSVWLGQDANWDLRNYHLYNGYAALHGRLGIDLAPAQMQSYFNPLLDVLHYALFVGLPAPLAGFAMGVLHALAFLLLAGIVWQVLDPRLDRARLVPWLALAGLCSAAFLSEFAGTMGDNTSALPVLGALFAALHAQRRQQAAGQGVALGWWALTGALLGLAMACKLTNALFALALGVAALVAGGRPRQRIGGAAVLTTVTVLSFALLAGPWLMRVWQTFGNPLFPQFNSHFLAPLAQPVAVSDTRWLPKTLWEWLTWPLQFSLAPNRVSEVRLRQLVWPLLYLLGLVAFLRWALRRPRASAPAEVVAPAWRAVLVFVVVAFLAWQAAFSIQRYLVVPELLAPLLLWVGLRRL…
CLPFFDGA_00074	S	RDD family	MNDPNPYQAPDAALPPALPGIADGETLAGRGERLGAALIDGVISLATFLPVAALTGYFGKVMDAARSGVQVPFLTTLGYGVLGMVIFLLVQGYPLAKSGQTWGKKLLWIRIADLDGGQPPFWRLIALRYLSTQAISLVPIVGGIYALVDALFIFRQDKRCLHDLIAGTRVVNVRR
CLPFFDGA_00088	-	-	MAQGAAAPARAPVSEGGDAAPVEVPGTDDAWIDRQLLDIDRYAARYPDSFLDEVVRYAQMPRGYAEVLLRDRRWPPRDVYVAAFLAKAAGRPYREVVRARTAAGVPAGWAVVASDMDAPPGSLAYRALRHAIVASYDHWDRPIVLDALLRRQLGDRAARDRAAAQPQDGSTRTQ
CLPFFDGA_00092	-	-	MTGTHQFVDLQCPYCGEWIDVALDPSVDVQQYVEDCQVCCKPMLMTVRWDEDGAPVVSAIAENAS
CLPFFDGA_00094	-	-	MSDKDWELGQTSKHYETGGRGASTVSSGVDDPGGVSYGSYQMTSQTTTREGKVINGGTVAAFVKDSKYSDDFAGLKPGSAEFSAKWKELAKTDPGFGQEQHDYIKRTHFDKLVDRLKDKGMDLSDRGPAVQDAMWSTAVQYGPGSDKKPGGSGVFLRAMEEKFGKQADLSKISDKEIVSAVQDYKAEHVKELFPRVHKQKTLDSLENRAENEKADLLKLADLGKTVAKPGEQRDGHTAPKPHDGHREPAAHNGVLARNAQGEAVKGLQEKLATLGYLEAKDAIGTYGPKTEAAVEKFQQDQHLKGVDGKAGPETLGAIDRSVQRQQGVEQLRRDSPLFDQAVAQLEKQGRNGGYGDRESMQRAAGQLAFEAKVSGMSRIDDLVASTDGRGMIAVQRNPE…
CLPFFDGA_00095	S	Protein of unknown function (DUF1311)	MLRPSYDTCITAAGGATPAMLDCISDEHAYQDQRLNTAYKAAMAKLSEAEQHALRERQRKWIAERDEKCVADPDGGQAERVDAAECRLEMTAHRADELEAH
CLPFFDGA_00100	P	TonB-dependent receptor	MPMRIVRRPSPLRSVRVALASLTTLVAALPAAAQEQAATPRDLDAVLVTGSRIARAQVEGPAPVTVITAEDIRKQGFATVWESLGTLTQFSGSTFNESDQTGSSPNGQYLNLRGLGPGYQLILLNGKRMADYPQSYGANGTAVSLGSIPAAAVERIEVMSGGASAIYGSDAVAGVVNIITKRDFQGDSLRVRAGTTTRGGGDSGQLQWTGGRRGDGWSVTYAFERLDREPIVARQRDFMDSYDDHPANKADPSSPNVSISGVYLRRGTTYLWPQAGTLSTSPQALAAACAATNPAFRPYRTSDSLPAANRCGAFDYYAGRSVQNGYGKTSAYLAGDAELGHDVVAYAQLLANRAQDKSSSQTHYYIGEGAFTAYDPDLGLVTAQRIFLPDEVGGIKTID…
CLPFFDGA_00106	S	sialic acid-specific 9-O-acetylesterase	MKPTMWRGWLLAAALGCCATPCMAQDAAPPLLHPLFQDHAVLQRDRPLPVWGDAAPGATVSVTFARQSVSARADAGGRWRATFKRVAAGGPYDMTVRAGLARQVVRDVLVGDVWLCSGQSNMELPVWRALDASRELAAVAEPSIRLFTVPKAAAVAPQDAFAAAVAWQPAAPDTVREFSAACFYFARELQKTVKVPMGLIQSAWGGARIEAWTSADALRAQGGMDEALDVLALSATDPIAASARWGRHWQQWWTTRAVARPADTPWQPGTGGTGWQDAPEALGAWERWGVPALADYNGMVWYRTQVTLTAAQAAQDARLVLGPVDETDMTWVNGVAVGSQNAPSDPRRYALPPGLLKAGSNTVVVNVLDTYGEGGLAGPASAHAVQLDAGTRIVLDAHW…
CLPFFDGA_00109	G	glycoside hydrolase, family 3 domain protein	MTDTDSTRHSGALLAALLLALAVCKGDVQAAAPAAAEASPWPSVRWPLPEDPALEQRLTDLIATMTLEEKVGQLVQGDIGSLTPEDVRTYRLGSILAGGNSDPGGRYDAAPAEWLALADAFYAASMDTSHGGKAIPVLFGIDAVHGQSNIVGATLFPHNIGLGATRNPALLRRIGEITALETRATGMEWTFAPTVAVPQDDRWGRTYEGYSESPDVVASYAGAMVEGLQGKVGTPDFLDGRHVIASVKHFLGDGGTSDGRDQGDTKIGEAELVRIHAAGYPPAIAAGAQTAMASFNSVNGEKMHGHKTYLTDALKGRMHFGGFVVGDWNGHGQVKGCTPTDCPATINAGLDMAMASDSWKGFYTTTLAAAKNGTISQRRLDDAVRRILRVKMRLGLFEA…
CLPFFDGA_00111	G	xylulokinase (EC 2.7.1.17)	MEERELVAGIDAGTQSLKVVVYDPVGRSVVASSSAPLELHSAADGSREQHPADWVAALQVCFHAIDPALRSRLAALAVSGQQHGFVPVDAAGEVLAPAKLWCDTSTSAECVQIMDALGGAARTIALAGNPILTGYTASKLPWTKTHRPEAYARLATILLPHDYLNFVLTGQRFCEYGDASGTGWLDVRTRTWSTELLRATDPQRDLAACLPRFAAPDALFDIDPAAAHMFGLPATLKVAVGGGDNMMAAIGTGCVVPGRLAMSLGTSGTLFAYSDTPVVDPDGAWAAFCSSTGGWLPLICTMNCTVATEQVAAAFGFSTRDGDAHLHATAPGADGLVMLPFLNGERTPDLPLGKGLLAGLDTHNMTPAHLYRAAMEGATYSLKYGFDAFVRAGMQFERI…
CLPFFDGA_00116	K	Transcriptional regulator	MRRNKGLHSLKNTPKTTRRRGNAITIDDVAAHAGVSPMTVSRVTHGHAGVRESTRERVTHSVRALDYRPNPAASALAAAQRTCIALIYTNPSSSYLRELLVGALRGSTRVAAQLVIATWDGLGPRARREAARTLCSSVAGVILPAPLCESKAIVAVFVDAGIPVVSIASSRFSDRLSCVHIDDRRASHDMVSHLIAHGHTRIGYITGDPNQTASAHRWQGYRDALADAGIDYDAALVQPGDFTYRAGLEAAERLLALRARPSAIFASNDDMASAVVSVAHRRRLKVPQDLSVVGFDDTSASTMVWPELTTIHQPVADMTDAAIDLLLREIRQGAGSERAYVDHVVPHRLVARDSVLRPSLVR
CLPFFDGA_00202	K	NAD-dependent protein deacetylase which modulates the activities of several enzymes which are inactive in their acetylated form. May also have NAD-dependent lysine demalonylase and desuccinylase activity (By similarity)	MLSSAYNAETVAAFIQGARRLLVLTGAGMSAESGVPTFRGQDDSLWSRFDPEQLATEDAWRADPALVWGWYRWRMAIVAQAQPHAGHLALARLAEVRHTTLVTQNVDDLHQRAGSEVAAHVHGRLSALRCSDCGQPWRGLLPPIDVHTPSQRLVPPVCAACGGTVRPGVVWFGEALPAAEWARAQSAADAADLVLVIGSSGLVYPAASLPLQAKERGACVVEINPEPSALSARADLHWRDSAAVALPLLLQQCMVT
CLPFFDGA_00213	E	glyoxalase bleomycin resistance protein dioxygenase	MQIDHLDHLVLTVADIEATCAFYARVLGMRVVTFGEGRKALAFGEQKINLHRHGHAFDPKAQVPTPGSADLCFLTATPLAQVAEELRAAAVRIEDGPVQRTGARGPILSLYFRDPDGNLIEVANPL
CLPFFDGA_00222	E	Catalyzes the transfer of a methyl group from 5- methyltetrahydrofolate to homocysteine resulting in methionine formation (By similarity)	MTIVTNLGFPRIGARRELKQALERYWRRDIDGAQLQDTARELRQRHWQLQREAGVDVPPSNDFSLYDAMLDTAFLFDAIPQRYRALADADPLAGYFAMARGTQENGLDLHALEMTKWFDTNYHYLVPELARRQHFRLRGDKPVVEFLEAKAQGIQTRPVLIGPVTFLALSKTVDGSDRWALLDSLLPVYAELLQRLHAAGAGWVQLDEPALVLDLDEAARAAYERAYAFLAQAPRPKLLLTSYFGELGDNLELAMALPVDGIHVDLVRGVAQLDAVLQALPAGRVLSAGLVNGRNVWRTPLDNALTLARYAAGHVGRERLWLAPSCSLLHVPVDLQQETRLDRELVGWLAFARQKLQELRTLADALDDQPQAQAGLDAARDALASRRASARVHRAEVAR…
CLPFFDGA_00244	S	(Lipo)protein	MHVPAPSLPRRSRSLAVLAFALLCIGGLCGFRPWPSPPSSAPAVQLQVIDRDAGEDPLPAHAWRGERWIAATPGHRYALRLTNLTGARVLVVLSVDGVNAVSGQTAASDQRGYVLAPWQQTEIAGWRKSSEDVAQFVFTDLEDSYAARTGRPRNVGVIGMAVFDEARVWPDTVPGDAGVDAERAANAAARAATPGVPAPDALPAPAAAADVPQRSAAAPLAAAPSADARAYAREGTSAARVQQRLGTGHGAREWSPSRVTEFERASDVPMQRTELRYDSRARLIARGVLPRNLPPRRVAVAPSAFPGDYVPDPPER
CLPFFDGA_00247	-	-	MLSPHDAILYTVRPACCQVVTVNPMRMLLLSASLFMGGAAQAANDALAGDAGGDADALERHALPANSDPAEACGPAMPG
CLPFFDGA_00250	T	Histidine kinase	MTTHAHYRQIVELSHDCIKEVGRDGVVRSINPHGLALLGVSDPADVVGHNWVELWPEDMRSLTQGAFAAALGNEQREFWAERPSLDGRRRWWHVMVSPLANASARVESVLVISRDVTQQHQVEQALRALGHLAPIEGRGDTMDADDAAALGHRWQTEQSQLRGQLDIALAAQRVAERAMTQAQKGEAVGQMLAGVVHDFNNMLHTAITSVSMVADHPQRLQPDQQRLLAIANEALQHGAGMTRRLLGFARAHPVKPIWLDLNALVTQMQPLLAQALGGEMRLQLLACAEVTTTYADRNAVEQAVMNLALNARDASRPGDAVTIRCGALEVPPSRAAAMRQPGRYVTLAVSDQGEGMSDAVKSRLFEAYFTTKPEGKGTGLGLAQVYGLVRQAGGFVDVE…
CLPFFDGA_00251	Q	Isochorismatase family	MRQPARRRTGTQRQPATPHGAPALLIVDMISRFDFPDGARLAEAALPVAARIAQLRARFHRRGWPVLFANDNFADWRTDFEGLWTLCADPKQRGARIAACLAPRPQDYYVLKPKHSAFLGSALALLLARLQTTRLLVTGIATDACVLATAIDARMRDFQVQVPPSCCAALDAGRQQRALQVLREAFAVRISDRLPARAGGADERGYSTVDTGIGSAPSPSSPSGRATNGNARVMVVPRPSSDSTSTKPPAWRTNP
CLPFFDGA_00258	K	Transcriptional regulator	MASVLSEPLDEAPRGCADATQLRGQVFAQNCPSRAVLSHVTSRWGVLVLVALRKGTHRFGDLRRSLEGVSEKMLSQTLQALEADGLVQRTAYPVVPPHVEYDLTPLGEEAAAHVHALVDWIERNIGVILGGGAPLDAA
CLPFFDGA_00262	S	Acetyltransferase (GNAT) family	MKPALLIYREAIESDLAAICALGEEVNAVHHDAFPHIFAGPGEADRDVAHWKRSIGQDNATTIVAEAQGVLVGFVTVGMVSESHSLLQPMRFGRVGSVGITQRHRGQGIGPALMQRAHEWVALRGGVEMRLNVWAFNTHALQVYEELGYDVRSLTLVKSLADGA
CLPFFDGA_00320	Q	Inherit from bactNOG: Methyltransferase	MPAVSLPRQANVSSWFDTAGAQALLQAEQPLILDALLKRPAQPWLWLAPVPLPPPARELPGRGVRLHRSACGYAGDLVCTLPLPLPSESVNAIVLQHVLAADAAALLEECERILMPGGRVWLFALNAVSPYRLRWRRQGLVARPPGSWRGLLEQVGLPCVEQLRYLGPVWPTRGGVGPATSTAPLRAVCLLQAEKRTAAGIGPIPLRAPVRWRGSVASI
CLPFFDGA_00326	S	Protein of unknown function (DUF2798)	MSRFPLFSRKLSPRHAAWVTPLLLSVLMTCIVSMISTLRSVGLAPGVGTLWLGAWALSWLVAFPTLLLVLPLVRRLTGLVVARN
CLPFFDGA_00364	-	-	MHDLIAAVCLVVVFEGLILLVAPEAWKRMVQQMLAMPVTQLRIAGGLALAVGLLALLWVRA
CLPFFDGA_00367	C	alcohol dehydrogenase	MSVPAQFSAFRIHQDATGYHAGLAPLSLDQLSDGEVVIRAAWSSVNFKDALAGTGQGKILRRFPLVGGIDVAGHVVASRDPAFKEGDAVLVTGCGLSETRDGGYSEYVRLESKWVVPLPAGLSLRESMVLGTAGFTAALALLRLLDNRQTPALGPLCVTGATGGVGSLAVDIFSRAGFEVHAVSGKAERAEQLKAWGATQVLGREALQTSRPLESVRFGGGLDNVGGAMLTSLLAQTAPYGNVASAGLAATADLDMTVMPFILRGVSLLGIGSAGTARDLRDRIWQHLGSDWKPRHLETICTREVDLAGLPEVFATMLAGQSFGRTVVRLDPSA
CLPFFDGA_00381	S	HAD hydrolase, family IA	MPPASSPPAASHLDTVVFDLGGVLIDWNPRHLYRRLFDDEAAMEAFLREVCSPQWNERQDAGRPWQEAVAELSALHPTHAPMIAAYHARWPEMLGGSLDATVAVLDELRGQGVRLYALTNWSHETFPIARERYPFLQWFEGVLVSGEERLVKPDPAIFALLCERYAIDPARAVFIDDAPRNVHAAAATGMHALQFRDAITLREDLVALGLLPPRAPAP
CLPFFDGA_00408	M	Lytic transglycosylase catalytic	MPLARAVLCLLLCCGVVADAAARTVYRCVRDGTVSLATAPEPGSRCTPRELDDAAIATPNLWGNLGVFSGTLYEREQDGQLVYSTRNLPGSRPYLRFTAVTPPGEVAHPGLGKLGAPQLQAHAKQFRAAARATGVDEPWLRAIAHAESGFDAAAVSPKGAQGVMQLLPEVAREYGVRDPFAADQSIDGGARYMRALLRRYAGDRVLAAAAYNAGIGTVARYGGVPPYAETRAYIDKVMALYQRYRIAMGRAVETPAQ
CLPFFDGA_00409	-	-	MILALLGRLLWGTPSAPPRAVAEDALRLVFLPRQTAQRVPAPSPASARAPAVDARMPAGARPPRGAAAPPSSPSQTPSTPAAAATGMAATLYTGDGHPRLPDGVAVDPFAQAQGTPPGTLNPRDVAKSKRLLERPNPIDYRSTRFDKDWASDGTLGDVAVQGIDRAIKQLLPKNTHQSAVARPPPDVRFNPALHERASDLGSEATGDAYKAAPIAFEKAPGLDGEASRRIRQALADLQQRRGACPAAQRARLLAPVQQHLDALLQVETAMAKGADPIRAQQLLPREADSAYDLARRALWYADQKLAACAP
CLPFFDGA_00416	-	-	MAVQPRRVRDGSPHDPHFGMPLALVAPTRAGLLWAYNPRHLQELQDYVAATLRERRGLFGRSMVARLPAWMKLARHRPLMLRTLQRLQQASAQLSPPPAAAT
CLPFFDGA_00418	S	UPF0441 protein	MKRSKTTALLLMSAAPLLFTACGREPEAKAQEGLYTSVDACVAQTHDIATCREAFAQAQKQAAEQGPKYASREQCAQDYSQDRCVEQRDSHGHSFIGPMMTGFFLSQMLNNNRAAGFNAAPAYQDRQNQWQRPASYSGGAGAAAASGTMLRGNQTMTHIGATPNRAVTVSRGGFGESAGGRGFGS
CLPFFDGA_00428	-	-	MKKTIASIAMTATLTSLPLAAPASEPVPSISQATLQESESEYQHSPLCGKDELTLWTCQTRKREFSLCSSKAVNRTSGYLQYRASESGKLVLQYPAQQKPPTGLFTYNTFPNGNASIEFSNGGYRYSLFDPLRSASSISVSGPGASDKTTQIACGPNQTLQLNYTMRLMYDAGVWVDP
CLPFFDGA_00429	S	Protein of unknown function (DUF1161)	MKQAIALLLLAFASSSAFAAGRSCEELKAELTAKLDAHGVKDYTLNIVDNGDVKDRKVIGSCAAGSKKIVYSKNKPST
CLPFFDGA_00430	-	-	MQVVDHAPHAWFLLRDGDTLLLDVNCSHGPVGYAWTMALTAQEVAQYRALGRDFIAQLAERVQSTAPGVLGNRSPYLVRKADAETRQRVTVAIKAWIKDN
CLPFFDGA_00433	-	-	MHVDITHHVDASEPDDEDGYYYAYTLYRFSDGRDRLLARSYDDDADQAHFLNIEVDGHVRLMIDADLRHPLLLAAAAYLAEAGKRRLRWLSGRGDGYEPLPGQPTIGPAEAP
CLPFFDGA_00434	S	glyoxalase bleomycin resistance protein dioxygenase	MKRVTGIGGIFFKAQDPAALQAWYQRHLGIDVQAWGGTAFAWNDGSGAPVTGSTVWSIGAAAQEPHFSPGTAPFMINYRVHDLHALVAALREEGCHVLDRIDESEYGAFAWVIDPEGNKVELWQPPAGQ
CLPFFDGA_00437	M	Acid phosphatase	MKKPPQDPASTTPANTDTTPENPQRRRLLGGLALAGSALALGGPAEAHAESAKRAPARALSPTELDRQLRQKIEHVVVIYAENRSFNNLFPEFPGLQQPLSKVTPAQARQVDRDGSVLDILPPIWGGLAPDEQVVAHRRYKIGEDAIGPLPNAPFALRTPDGQLLPHGIVTRDLVHRFYENQMQINGGRNDGFAAWSDAGGLVMGHYADAPATLRLWSLARDYTLCDNFFMGAFGGSFLNHQYLIAAQAPYYPKADTSPGRTQISVLASDRPDEIRLAVQDDSPGTALNGRPRFVRNGALTPDFWAINTLSPPFQPSTSQDPTRPDYADPNSPNTLPPQTHRHIGDALDAKGVDWAWYAGGWALAVQGKGDTGDTSEFPGSPNFQIHHQPFNYFANLAP…
CLPFFDGA_00439	S	Phosphoesterase	MRPVRPLHLGVIADTHGLLRPEALAALRGCAAIVHAGDIGKPDVLDALRELAPLHAIRGNIDTAPWAQALPETLDLDIDGVRLHVRHDLKTLARVADGVDVVISGHSHKPLLETRDGVLYLNPGSAGPRRFRLPIGIGHLYLTPDGPRGELQTLG
CLPFFDGA_00461	-	-	MSSPPPLPGTPGPTSATALPPAKRGWWARHWKWAVPLIVLVLGALLLASIAVFVLGIARVTKSSEPYRVGVMAAQHDPRVAAALGAPIKDGIMPSGSFNSSGGGSGNAELSVSLHGSRANGTLYIEAERHAGEWHYTTLQVLPDAGEAIPLLDALGQDAEDEDEEADGMAVEAPPVPATDVDDSATPAEADATK
CLPFFDGA_00464	S	UPF0114 protein	MTPERPRLHPLSNLIFASRWLQLPLYLGLIVAQGVYVFLFGKELWHLIHEAPSLGEQQIMLIVLGLIDVVMISNLLVMVIVGGYETFVSRLGLEGHPDQPEWLSHVNASVLKVKLALSIIGISSIHLLKTFIAVGALGGMPMCSPEQLASAVGTVDLKSCATLTATGVLWQTIIHGIFILSAIGIAWTDRIMSASAPARPAH
CLPFFDGA_00466	S	CAAX protease self-immunity	MSLDPHDAPAMMAAGAGRLLVLGEARILQPGRVRWLRALLWAIALLALMIVVATAVPLLCARLLPPGADRFAPYATALTAAVFYAIAVRLGERRWPAELAWRAAPLQLGVGLLLGAAMFAAVMAIMAAFGVYTIRWTGAAPVWAPLGKALQAGVVEELMLRAILLRLLWRAFGPWLAFALSALLFGLAHLGNPNASVFAALCIAVEAGVMLGAFYVLSGRLWVSIGVHAAWNFTQGYLFGAAVSGTDMGPAIARSTAQAGVPEWLSGGAFGPEASLPGLLVCTVVGAIATWMAWRKGRFGVSARSAGMTPTS
CLPFFDGA_00503	S	starvation-inducible protein	MTRSARFAATCLLLSFTAAPLLAAAATKPQTAQQTLMAKCSAQNKGKKGDEYKSAQKACLSGGTAPAAGNASQQRMKDCNAQAATQKLQGDARKTFMSGCLKKQ
CLPFFDGA_00512	T	MASE1	MARLKTFASGILLSAVYCAAYLAVWHCSLDQWFLPIGLRTAALLFLPYRLWPYVFLGDAAALLSMRVPMIEEGGANPVWVYGSSFLLMPAFSLLPWAVRRSLPDFRVEQSWLPLICLCAALWAVLVNKGVNWLLGGPAAYINLENTLKFWIGFYLGIVMFVFPALLWVRRGEGDTGERRTLLHSAGVAALLMAVLFAGAMQAEGVLRQFVLVLMIAPAVWLTFKHAWRGAAIGVVMANFAVAMSLPKTNYAGAYDADTLQVQLLVAFAVTALASLGARLSVAFDQAQRFGFAERQALQVAQASYMSAERTLRNRVIEYTDIHVHINKLRRDIASTLKEHGHYAAAMEMNRTGVIQAQLLDDYVAALYPLDIETHGLYGALNSIAFANACDTEVEARLHG…
CLPFFDGA_00513	-	-	MWKTSKLATLSGIVLCSALASNAYAQSCCPGGGVGTPIAIRGFGESAPAATNLSTNASVRIYQFERNGVTYLQINDSTGQVRGAVGRVGDTAWVTPMGKDVDRVSTVDTFDSSRGTVVYDARYFTVQVTSGANGDVWTVTIKK
CLPFFDGA_00534	-	-	MNAAAGVRLAGMALAMALLGACATARGPAMVPTAVKAGQSWIVTRNSTATQVLDTCSRDSPARQDGAVTGYWIPTPEQIAQLEAHLAQLQPQIADPSASDRQYVGILYRGKQAIYVNAFAPDDSSERDPTVDAVKACGGGNRFWGAVYDPASARFSEIAVNGAR
CLPFFDGA_00597	-	-	MSPQQLPLRDVHLPPAPAWWPPAPGWWMLAAVLLLTLGVALLVWMRRRRREQRWQRQFDAATRTGEPPAQVAAVSELLRRAAQRRDPAAAALQGEDWLRFLDGGDKHQAFSAGPGRVLLDGGYRPRLDPAQVQTLLPLARRRFLALMAARRGGRR
CLPFFDGA_00614	S	Peptidase inhibitor I78 family	MFRPWMGIAAVVPLLAACAPPASLQPASAGPTVQGDGRCNVEAVAWAVGQEATQATMSRVWKESGAGVVRPIAPGQAVTRDLRLDRLNVFLDGSNHIVRTTCG
CLPFFDGA_00616	-	-	MSRTTPAPFLSLALRCLGLLALAAPGLASAQTDAFRGRYNAGVTTYAISGQEPRATGKYPVYVHIGGTGENYQSNWAMAAVNAAAAKGFVAASVEYDNASFGSCGVIGNRAKAIFDAQNINSAIAQLCARDKADCSKGVVTGGLSQGSIISVLAHDYDPRVAASFGQGTGTTYTAYYNLASCIADGNHSLPSDRLRIINGERDMFVGGTENVARTQAQLVTGLRCDGQQSCFRSNGSGWYVVKDREVQDLYADHCFMGFGGYPGTQCTGVLVDGNYRSGTAAWALNPTLDWLKTFVTP
CLPFFDGA_00635	-	-	MNRSLLLLACALLAGPALAQTADATSDSEAAKRKLDLSVPQQPITYADPGTKADPPGAYYGDTSGTSASAQKAAAAQARAEALQAQADRCNGDVHGSVATGIGYSTHGGNSNYQAANLNLCKTSYTDDGKPRQMGISISVGRGDGPVFGRGYYPGAYGPPPFGW
CLPFFDGA_00646	E, H	Aminotransferase class IV	MSAQVFHRGQPADADLLAAAALVNYGHFSTMQVRNGAVRGFELHLQRLQQANAALFGSALAAERVRGELRAALAAFGRGDASLRVTVCSPAFTLRRADADCAVELLVSLAEPAQADPAPLRLRSSVFAREAAQFKHVGTFGAFHQRRLALQAGSDDALLVDAQGQVAEGPTWNLGLWDGACLHWPQAPALHGTQQRLLQAGLAALGVAQEVRPLSLHELGPDVAAFTCNARGQQAVAAVDGRTLRPAADLLAMLEAALHTQPWQAI
CLPFFDGA_00653	-	-	MHRRLALLTLFALSPVLAAAQPPGCQTPLQVAEGLFRARDVDWQPQNLEKLLTPPFAQALQADRRCARRDGRCRLDFAPWTDAQDGQLQSAPRFTLVSGGAQATVVEVRMDYRRTLGGAGSVKIELQRRGNGCWAVSDLIAPDGQSLFALLTDAQD
CLPFFDGA_00654	J	Catalyzes the GTP-dependent ribosomal translocation step during translation elongation. During this step, the ribosome changes from the pre-translocational (PRE) to the post- translocational (POST) state as the newly formed A-site-bound peptidyl-tRNA and P-site-bound deacylated tRNA move to the P and E sites, respectively. Catalyzes the coordinated movement of the two tRNA molecules, the mRNA and…	MNTHTLSRWRNLGIIAHIDAGKTTLTERLLWATGAIHRIGEVHDGAATTDFSDIERARGITIGAAAVQAQWAPARQPVHRLTLIDTPGHIDFAIEVERSLRVLDGAVAVFSAVDGVQPQSETVWRQARRHGVPMLAFVNKMDRAGASFDGVLAQLRSKLDATVWAVGVPVPGDSGFDGWSDLVGGRLLSWDDAGQLHTRAWNTEEAAAFADAREQLIAAVAEHDEALAQAYLEERAIDAELLRAALRRATLAGAGVPVLAGSAFKRKGIEPLLDAIVDWLPSPLDRPPVAARADTDADAGAEDGPDTLLVPDPSGPLAALVFKFAHTAQGPLAFVRVYSGTLRVGDTVWTSHARRPRRVGRLAVVQAQRTHDVAQAQAGEIVAVLGWKDAVSGETLSGV…
CLPFFDGA_00663	E	Catalyzes the NAD-dependent reduction of succinylglutamate semialdehyde into succinylglutamate (By similarity)	MTRRFQSYIDGRWVAGDDLAPDENPSDLSAPVGEVGSLDAATVREAIAAAKAAQSAWAASTPQQRADALDAVGSEILARKQELGALLASEEGKTLPESIGEAARAGQIFKFFAGEALRIPGETLASTRPGVNVEITREPVGTVGIIAPWNFPLAIPAWKIAPALAYGNTVVFKPAEIVPGCAWALAEILSRAGLPNGAFNLVLGSGSTVGQALVGERGIDALSFTGSVPTGNRLLKQAAERGLKIQLEMGGKNPLVVLADADLDLAVEIAVNGAYFSTGQRCTASSRLIVERAVHDEFVARVRTRLAALKIGHALEPGVDIGPVASASQFEQDRDYLRIAREEGAELLYGGEALECAHRGYYLRPALVAAQPQHRIAREEVFGPVAAVLVADDYEHALA…
CLPFFDGA_00666	S	Short-chain dehydrogenase reductase sdr	MDNSASAAPSSLGNATYGSLHGRRVFITGGGSGIGAALVEAFAAQGAQVAFVDVAAEASAALAERLAAGGLTAPWWRRCDVTDVAALQAAIGDAAAELGDFHVLLNNVGSDDRHALDAVTPEYWERCVSINQRAAFFAIQAVVSGMRRLGGGSIVNLGSTGWQSKTGGYPVYATAKSSVNGLTRGLARDLGAARIRINVLTPGWVMTERQVTLWLDEAGERELARNQCLPDKVMPEDIARMALFLASDEARAITAQEFVVDGGWT
CLPFFDGA_00691	E	peptidase M4 thermolysin	MTLPRHHRPSVLLPSLLFALAATSASAAQRVDLHAKNPDTLGTQYRSAAARVGGIPVAPAVRHAELIGLDAESALTLLGNSDDADGTVHRRYQQTFRGIPVWGEQVIVSERADGSVRSLFGRSVAGLASELPATAANAPSATLTADRALLLAQRVALGAAQAERRIERAQAPQMIYLDDSDRAHLAYVVSFFADAPNGGAPSRPFVIVDARSGAILKQWDALTTRDATGPGGNAKTGQYEYGSDSIHGFLEVDDNCRMQNSNVKSVNLNGGSSGTTAYQFTCPRNTYKAINGAYSPINDAHYFGGVIEKMYRSYVGVAPLTFQLVMRVHYGTRYENAFWNGATMNFGDGNTRFYPLVSADVAGHEVSHGFTEQHSNLTYSGQSGGINEAFSDMAGEATE…
CLPFFDGA_00697	P	mgtC SapB transporter	MTDLSEIAVRLGIAALAGAAIGLNRDLHGKPIGIRTLGLVGLATAMVVLLADPLGKGGFTDAGSRVIQGILTGIGFLGAGVIYHVEKHVRVHGLTSAACVWLTACVGIMCGAGQWQIVAVSLAIAFVILLFGGRVERALHALLGGRPAHDATPDQSSDSGPHQPGK
CLPFFDGA_00698	S	ParB-like nuclease	MADPREPLLHPVPILSLRPTQMTVGMREVKEKRKRWRAHASKHKQAELLGTHMIPVVLGPDGRYYVVDHHHLARALHDEGVEDILVTVIADLSMVDKAALWSVLDHRRWAYPYDAKGERRPFKDMPTSIADLKDDPYRSLAGEVRRAGGYAKDTTPFSEFLWADLFRRRLRRRDVKEDFARSMETALALAKSKEASYLPGWCGPLSDD
CLPFFDGA_00702	-	-	MSFIVSHAVGHARVLSARARLALLLVLLSSTATAATQTHRYAGDDFDAKAFAASTHRRYDLQDFSDRYRATLEIEDSGEVFRPGIVRVFARGNATPLLEVASPELVVDTDAKSGKVKANVHELPYGEQSVLIYDDFNFDGIKDLAVMDGQNSCYHGPSYQVYLGTADGFEADADFTELAQSNCGLFEVDAQARELHTMTKDGCCWHQFATYSIRDGAPLLESETVEDARGDGPGLAQETVYRDRAGKRVADMHYLWDEEGETAVGQRKILLEFRLAPAGKRIVVFANVGDGASGAPYYAALGAQQRVDLLYPDAQGEAMDYDADRHLLSFARGDTTYRIVGNAQGVPQRMEVVVRGKTQPLALQSGSVHGSLQAVAQVLDAASAE
CLPFFDGA_00703	-	-	MQRTVVVRRPMRWRRLALLAAGVVVVLLVAAWLGEDGGGIATEARTALRALARALF
CLPFFDGA_00711	T	Inherit from proNOG: anti-sigma regulatory factor serine threonine protein kinase	MMLRWQMEPAIDALAQLSDSVEAALRRHGVSGEQVSRTRLIVEELACNTLEHGHLRRAPLPVDVIVHLQPDALVLEFHDSGPAFDPRDAPVPDLDADIAERPIGGLGLHLVQQLADRLEYRHDAGRNVVRIVLLQPADPPLQESPA
CLPFFDGA_00730	G	polysaccharide deacetylase	MKLLRCLLLPALLCFAAFAQAQDDTRRIAVTIDDLPWQRIEQTPPAQLPALHAQLMASLRQAQVPVVGFVNEDKLEQDGQVQPQRVAMLRDWLDAGYALGNHTYGHVNLHQVGVPAYEDAIVRGERTLRPLLAERGQPLQWFRHPYLATGRSVADREAVNAFLAAHGYRIAPVTVDSGEWVWAFAYAHVLDEPAGPARDAMLLRLRKGYVPYMLNKLDFFECESQALFGRRIPQVWLMHANALNAAAFPELVAATRRRGYAFIGLEEALRDPAYTHAEGYTGPGGISWLHRWAMAEDKPKDFYAGEPVVPRWVFALAGVDSE
CLPFFDGA_00732	-	-	MPSSKTPPWKKPNPRGQRSQPLSPSQKEAAKQRAEENGRPYPNLVDNMWAARLPHATSSSSSDIDAE
CLPFFDGA_00733	S	Uncharacterized protein conserved in bacteria (DUF2076)	MTPQEQQLLEDFLARLRSAGGVAKDPQADALIHARLADQPDAAYLLVQRTLLLEHALEAAKAQIAQLQQAATPPPPPASFLGQGFNAAAPQLPPAPAATGVAGAGAPGWRERWFGGGAAAAEPTPAPAAARGPSFLSTAATTAAGVAGGMFLFEGVESLLGSHHGGGLFGGGAPQETVVENITNNYYDDTPQQDMGQDFQDDGDFGNDNWT
CLPFFDGA_00734	S	domain protein	MSEARLRDLIAFLRHEGAATAPGIAAAFGISQPTVSRLLSAAGDQVLRIGKARATRYALSRTLGRAGRRWPLFRLRPDGRAETLGDLHAMHGDGFLFVPQNARPVLVHGEFAGGVFPGLPWFLDDQRPQGFLGRAFARRVAEDIGAPQDLQRWQPDDVVLSLLRHGEDQPGDLVLGEFALQRAQQAALQPADALEKAQRSQHYPQRADAVLRGEAVGSSAGGEQPKFTAILHTEGGYTAVIVKFSERAGTPAAQRWSDLLRCEHLASDVLRAHGIAAAESELLESDGRVFLQSTRFDRTPVLGRRGFVSLAAVDAAYFGHGRIDWWSFAPQLQREGWLSDADAQRLRVCGWFGALIGNNDMHLGNAGLMLGDVLPLALAPIYDMLPMAFRPAASGEVVE…
CLPFFDGA_00735	S	Alpha beta hydrolase fold	MAATSTRVRLHVEDTGGAGRPVILIHGWPLSAEAWKDQVGPLQQAGYRVIAYDRRGFGRSEKPADGYEYDTLADDLAGIIEDKQLREAVLVGFSMGGGEVARYVARHGTEKLAAVVFASAVPPYMLKTDDNPEGPLSKEQAQEMEQGLKASRETFFDDFTRGFFSAHGTLKVSEAQRQEAIALCLQSDQTAALGCMEAFGTTDFREDLKKVDVPTLVLHGDADATVPYEGSGQRTHRAIAGSDVVLLRDAPHGCNTSHAEEFNQALLGFLAKLG
CLPFFDGA_00736	M	O-Glycosyl hydrolase family 30	MKTPRLLGTLLAAAATLLSAGTALAQTVTVTPSEVHQTIQGFGGMNGAGWIADLTPAQVDLAFGSDTGQIGLSIMRMRIDPSSSGWSQQVPSAVRARAHGPVLLATPWSAPAYMKSNNNLNNGGKLLPQYYDAYAKHLLDFTAYMDSKGAPIYALSLQNEPDWHPDYESGDWNGTDFLNFIGAQGAKFGKFKLLAAESLGFNTALTDPVLNSSAAQYLSIVGGHLYGVQPKDYPLARSKGKQLWMTEHYTDNTDGNAWPSALGVGSELHNSMLANYSGYLWWYIRRSYGLIAENGTVSKRGYVMSQYARFVRPGSVRIGATAAPYSDVAVSAYKTPNGKLVLVAVNTGTQHRQITVHVPAGSATAFTKYSTSSSLNVGYGGKYSVASGQTVVYVDPQSV…
CLPFFDGA_00737	G	beta-galactosidase	MPLFRVPQRCGVVLFAAMLSILLCLPMLAQAQATRYRDVAPLLLGVAWYPEQWPEAQWEHDLALMQAAHVRVVRIGEFAWSRMEPREGQYDFDWMDRAIAAAARHGMVVVLGTPTAAPPAWLTQAYPDTLRVSQDGVRDEHGNRQQFSFASTRYRRFAHAIAEQMAQRYGHNPHVVGWQLDNEYAQSSFDPEAKAQFHAWLQRKYGSIEALNQRWATAYWSQTYNDFAQIPVREDEENPALLLEWKRFVSDTWADYSRNQIDAIRPHADPRQFITTNTMGWFAGFDAYTVHDVLDIAAWDDYVAGERYDWVDNAARHDLTRGYKQRNYWVMETQPGFVNWRATNVALRKGQVRAMAWQAVAHGADAVSYWQWRAAPNGQEEYHGTLVGADGTPVPVYAE…
CLPFFDGA_00753	J	Gcn5-related n-acetyltransferase	MSVFDVRVETERLLLRPPTAEDFAAFCAFSADAETMHHLGGVQAPSVVWRSLTSLVGSWQLQGFAMFSVIEKRSGQWIGRVGPWQPHGWPGPEVGWGIARAFWGQGYAPEAAAASIGWAFAQLGWAEVIHTIVPDNANSKAVAAKLGSRYLRQDRLPEPLQAFEVEVWGQSRAQWQARG
CLPFFDGA_00757	-	-	MDKRIAKAALTLALSLAAPLAMACEPEPGLQQNEVLQGDAEASCGGGGGGSTPVYTLQGVIQNQGYESDGRPAGGKRLKIRAYSRFANANNDRVDANYINVRCNAYDQIGNGYTTDYDEEGNGALVDVHFKSNFVYGIYRKITVVCTHHAEYGANTYDATSNAEIEIPY
CLPFFDGA_00759	S	diacylglycerol O-acyltransferase	MATSSARRKPQREPMSRVDTAWLRMDRPTNPMMITGVLMFDEPLTLPALKQLVRKRFLAFPRFLQKPVETATGAYWQRDDDFDLDWHVRLSALPGRGQKKALERFAGQMASTPLDKTKPLWQFHLIERYEGGSALVARIHHSYADGIALVQVLLSLTDTQRTPEPSAQLGRAWLKDDGKEVVRRVGAVDRYLKLGGRMLDKGRAMAQDPNLPQMLAREGGLIGRELVNALLLADDPPTLLRGRLGVSKRVAWAEPLDLDEVKAVGRACDCTVNDVLMATMAGALRDYMLERGERLDGVTLRATVPVNLRPLEHARKLGNHFGLVFLDLPVGEANPVRRLQCVAESMQQLKQSRQAMVVFGLLAAVGMAPAALQSAALDLFSRKATTVATNVPGPQQPLY…
CLPFFDGA_00768	T	Diguanylate cyclase	MSAGLTLRRHFRLGIIKTLGPSTAGVLLLFAVYQMAIGAPWTALAGAALAGLAALATWLALHRGDGRMDPLLSLSWLLGSALACHALRHAAVPWLYLVMMSNFFVVTRHVALACNATLIAVLLVVTPSALGAEHFFSMISVSLLITGLGYMLALRVEGDRVQLEQLASHDSLTGLPNRRMLERSLSQRVADPRRATRRHGLIVLDIDHFKEVNDLYGHAEGDRVLAELAALLRAQVRAPDEVFRFGGEEFVVVARLQSATELSAFARRLHDATRSALRGPNGTITVSLGAAMLCDEVQWHDWFSRADTALYQAKNNGRDRYVIAEDVAQD
CLPFFDGA_00769	-	-	MPLTQEQLRILQDIHATTPVSEAEATWAVREDYAAQGEDGDLALSQKGLKAIDGSAA
CLPFFDGA_00778	P	Inherit from proNOG: efflux transporter, rnd family, mfp subunit	MPALGAGGGGGARQRGGRGGGRGADGQDGALSAPADAVQTVEGRNAVFVAVAGGFKAQPVLVGRRAGDRIEILGGLRGDERIVGANAFLLKAELVKGDADHGH
CLPFFDGA_00779	P	Heavy metal efflux pump, CzcA	MFKLIIDTAVRHRWLVVALAALLAVVGLFQLSRLPIDAVPDITNRQVQLNTVAPALTPEQIERQVTYPLETALAGIPGLTATRSLSRNGFSQVTAIFTDATDVYFARQQVAERIRAAVDDLPEGASPQLSPVTTGLGEVLMWTVDFTAFDPSRLAPPGAAGWQAGEVYRTPEGELLRTPQERATYLRTVQDWIIAPQMRSSPGLAGVDTVGGYVKEYGVHPDTARLAAHGLGLADLVTALQRANVQAGAGFVQRAGEGLVVRADGLALSADDLAQAPVATRNGIVVRVADVAEVASGRAPRLGAASRSGHEAVLGTALMLAGGNSRTVAQAAAARLAQVNASLPPDIVAAPVLDRSVLVNATIRTVARNLTEGALLVVVILFLLLGNLRAAAITALVIP…
CLPFFDGA_00780	S	Bacterial protein of unknown function (DUF885)	MLAKTPLAISLLIAFAVATPALAAPPASTASSATPATANASAADARFQAIYEKEWAWRQAQLGQADEDSDSSVDNRHLPDVGAASQAARLKVWEDVLRQLDTLDAAQLSPENQVNLAVYRPQVENLAASVRLRAYEMPFNSDSAFWSDLAFMARRTLRTPDEYRAYIARLEDVPRYFAQQTDNMRAGLKRGFSVPRAVLDGRDGAIATVAELKDPTAAVLYTPFKQMPAQIPAAEQAQLRAQAQATLRDKVIPAYAQLLTFYRQEYMPQARTTLAAEALPDGKAYYRQQIREYTTLDMDPEQIHQLGLREVARIQKEMDAIIQQVGFHAPAGQKTFPAFLQFLRTDPQFYVKTPQELLDRAAWIAKRVDGEVGKFIGTLPRGRFTIVPVPADIAPFWTA…
CLPFFDGA_00797	C	Aldehyde dehydrogenase	MPISDADAASADTPLAALPVTLQRLRAAWQAAKPERAQRREDLLRLRAALKRRLPEMADAIAADFGHRSRHESLIADGMTVLGEIDHLLRHLKRWMRPQRVGAGWRLWPARAEVRPVPVGVVGVIAPWNYPVNLALIPLATAIAAGNHVYLKPSEHTPRSAQFLQSLLAEVFPPQRVAVALGGAEVASAFAALPLDHLVFTGSTAVGRKVMAAAAPNLTPLTLELGGKSPAIVCADYPLDQAAARLATGKWFNAGQTCIAPDYVLIDAGREAALVQALRAQVLARYGDFASAEDYTRIVNEGQYRRLRGYLDDARARGLEVIELATVSRERAERERLIVPTLVLQPGDDALLMQEEIFGPILPVRSYRSLDAAIAEINSRDRPLALYPFSHDRARIETI…
CLPFFDGA_00837	S	beta-lactamase domain protein	MKLWSIQGNSQKLDGGAMFGNAPKAMWQQWAAPDDGNRIALACRALLASPLVGKTVLFETGIGAFFPPALRERYGVQEARHVLLDSLQDAGFAHTDIDVVVLSHLHFDHAGGLLAAYREGAAPELLFPNAQFLVGAAHWQRALHPHPRDRASFIPELPGLLEASGRLELVDGEYSRTLGEAVRFRFSDGHTPGLMLAEIVGPGHGEDGQAHGGVAFCADLIPGRSWVHVPITMGYDRNAELLIDEKRAFLEDALARDVRLFFTHDPDCALAQLQRDAKGRFVTAHELPALQARALAA
CLPFFDGA_00844	C	Dehydrogenase	MNSNPTLTLSLDQATTLVERILTHAGFSPAHVQALTHTIVAGERDGCASHGLYRTLGCVATLRNGKVVGDAEPAVHDHAPGIVRVDARGGFSLLAFERGLPLLIEKTRANGLAALAINHCVHFSALWPEVERITDAGLVALICNPSHAWVTPAGGRTPLLGTNPLAFGWPRADAPPFVFDFATSAVARGEIELRRRAGQPIPEGWGVDAAGAPTTDPAAVADGGAMLTFGSHKGSALSAMIELIAGPLIGDLTSAESLAHDAGTGAAPYHGELILALDPARFLGADRAAHLARAEAFFAAYEATGARLPSQRRYQARERSRSEGVRIPQALHQDLLALLD
CLPFFDGA_00869	-	-	MKRLLLSSLVATAVLAGCATNRLSDDERLTLYRAHAGAPVRDFQYFNRLSGWTALGDSALAVWTRPNQAYLLEFAGTCQDLDFAPSIAITHFGSQVSAKFDDVLVLGGGPAAIRLPCRIDSIRPLDVKALRTSEKELREAKVQERAQQAPGS
CLPFFDGA_00870	O	Protease HtpX homolog	MNQVFGRQGGEPGGGRRGPLGGVRWLVLLGFAVYAGFYWFSNRSEDPYTGEQVLIDRSLNVEDEKALGLQAYQEILAQEHPVDPQSQVAQQVRAIAQRLIAKVDVVEDALAAEHGMQAKHYARGFDWDVNVIESDQANAFCLPGGKMAVYTGLLPVAKNADAMAVVMGHEIAHALLRHGAQRMAQQKLTQIGQMAGAAGGLDPQQQQMAMAAMGYGYLLPYARSHETQADEVGLMLAAAACFDPREAVPLWERMSASSGGQAPPEFASTHPNPGTRIQNLQALMPKALEYRQRFCESARGASQ
CLPFFDGA_00875	-	-	MANDETTQSGKQQGIHEGRQDRAQDDTAKQRPGLEDQKLREAHERGPRSGQDEPGQDGHD
CLPFFDGA_00880	S	Protein of unknown function (DUF3175)	MAQSSPSLSSTDLNQRRGSDAQQSLGVAPNVFEGNDPAAIARALKQSADLHARRRTGPYRSAMSMLTFYINRAGDQLPAQRRQILEQAKDELRSLYGKPRKGGAGD
CLPFFDGA_00881	T	(EAL) domain protein	MAKASDISDLIQHAAAATQDDAALLSRIILAQGEIAAAGGDPLQVVDVVTRRAQELTRSNGAVVEMCDGKDMLYWSASGVAERHLGLRLPSNGSLSGLCMRTGEVLRCDDSEVDPRVDRAACRRIGLRSMLVVPLRYGDRSIGVLKVLAPHPNAYSAQDVRTLELLATLVGATLALAMDRAALQTDIARRQDMEKHAFREKAAIATRIRETIAETRLQIVTQPVLALASQRIVGVEALSRFPANPALPPLRWFDDASRVGLGLDLELAAARKALELLAQLPAPLYLAINVSAPTLLHPQLQALLHGHDLSRIVLEITEQLQAPDYPRLSEHIGLLQRQGLRIALDDAGTGFASLRHLLHLAPDIIKLDLTLTRGIDAEPRRQRLAMAILSFAAETNADV…
CLPFFDGA_00940	-	-	MDIGVRLMQARRNAGFTLRELAALLGVAHSTLGHWENNRSVPNARHLLKIAELTGVDAYVLLTGKPSKLNQTDSDSLPLPVGKRMA
CLPFFDGA_00946	T	Response regulator receiver modulated metal dependent phosphohydrolase	MTQPCILCVDDEPSNLALIRQLLREDYALVFAKNGAEALRGVAKHRPALILLDVDLPDIDGYTLARTLKEDARSAAIPIIFVTGKDKDTDESIGFDAGGVDYITKPYSPSILRARVRTHLSLVSATSLADSHRDAIQMLGMAGHYSDSDTGTHIWRMAAYARALALAAGWSCEDADLLEQAAPMHDTGKIGIPDAVLKKPGPLDADEWQVMKRHPRIGYDILSRSSAPLFRLAAEVSLYHHEHWDGGGYPAGVSGTQIPESARIVALADVFDALTSPRPYKDAWPLEQAMALFRDKAGSQFEPRLVELFEAILPQILQIQAYWNERETEDDPPPRGKAQAALGHHGN
CLPFFDGA_00947	T	Histidine kinase	MSKKRRTPIAGPARLARLAALAVLAVGLLAALLIAHGVQQRNRAQAQARFQQLASHVANDLRQRLDMYEHGLRGARGAVIAAGGDRISRERFARYSASRDYLREFPGVRGFGYIQRVPRADEATFLQQARADGAPSLQISELAPHEGDRFVIVYIQPTQSNTPAQGFDIASEPARRDAAIAAAHSGKPTITAPIRLVQRPGLGKSGFLLLLPVYREGLPLQTPEQRWQATTGWAYAPLSIAEVLASSDDHRSELHLSLADSQTPAQPFYRDNAAPILAGGPTAERTLAVYGRQWRIGAHATPGFMRALDQTSPLFAGALAAGIALLLATLLYVFLTSLRRRDLILSEQSQLAALVAGTSEAIVAEDLSGRVTHWNPAATRIFGYTPEQAIGQPLQRLLG…
CLPFFDGA_00952	E	alanine dehydrogenase	MLVGVPKEIKNHEYRIGLTPSGVRELVLHGHQVLVQRGGGQAIGLTDAEYERAGARIAEDAASVFAQAEMIVKVKEPQPEECAMLRPGQVLFTYLHLAPDPQQAAALLRSGCTAIAYETVTDGHGGLPLLAPMSEVAGRMAIQAGAHALEKAQGGSGVLLGGVPGVKPAQVLVIGGGVVGINAARMAMGLHARVTVLDRSLERLKYLDELYGQQLTTLYSTRDAIEQCLPHTDLVIGAVLIPGAAAPKLVSREQLALLRPGSVLVDVAIDQGGCFETSHPTTHQQPTYEVDGIVHYCVANMPGGVARTSTFALTNATLPFVLLLAEHGLQALRDDQDLRNGLNVHAGKLTHRAVAQALGQEFVRPLDALG
CLPFFDGA_00954	K	Transcriptional regulator	MDIGARLHRVRTAHGLSQRELAKRVGVTNSTISLIEQNKVSPSVSSLKKVLDGIPISLAEFFTQDLDAGAADAPFYRADELPDVGSDGIHYYLVGQHRPQRQMCILREVMPPGSDTGSAMLVHDGEEGGVVVAGEVEITVGSQVRVLRAGEGYYFESRVPHRFRNVGSETAVLVSANTPATF
CLPFFDGA_00955	C	dehydrogenase	MTAPRTRDAWQALADTLRPRTQAFIDGRYVDAASGKTFDCISPIDGRLLGRVAEGEAADIDRAVAAARRSFDAGHWSQAKPAQRKKTLLALAQLVERHADELAVLESLDMGKPVRDARRVDLAATVRCLSWTAEAVDKLYGEVAPTGQDELGLITREPLGVVGAIVPWNFPLLMAAWKIAPALAAGNSVVLKPSEKSPLSALRLAELVAEAGIPDGVFNVVPGFGKGAGEPLALHMDVDGLVFTGSTAVGRRLLQCAGLSNMKRAYMECGGKSPNLVFADAPDLEQAAQAAAMAIFYNQGEVCTAASRLLVQRSIKDAFVERVVAAGRALQPRHPFDDDAAMGALVDETQTHRVLDYIARGNAEGARLLLGGKRVEVVPGGCYVEPTIFDEVGHEHTIA…
CLPFFDGA_00956	S	Protein of unknown function (DUF1203)	MSSFRCVGLPAAAFALLFDLDDAQLQARHARRLRADSALGYPCRISLEDARPGEELLLLHYLHQPAQTPYRAAGPIYVRRHVATATPAPGEVPDAIVRRLISLRGYDAGDMLIAADVQPGERIATAIACAFADPQVRYLHLHHARQGCFACRVEREPGLGSRDRG
CLPFFDGA_00957	-	-	MPIPFRLCLAAGLVLLGTHTANAADLPADVLRQVPAGYQPLAQLQADLDGDGRADYLVALQQRGEAQRDPAPARPLLIFVQQADGHYRLAARNDRVILKRDEGGQCDPFTDGDEPFAAKGRYFTVQNGVSCGQHWTDFITFRYDPQRKQWLFHKRIQQRWEMNPNPSPDAEALVKDADQVQSADPRHPVAFPDYVPR
CLPFFDGA_00985	M	transferase	MPIAGAALLLALGVFSAAGTWLSRQYALKRKLMDAPGERRSHTVATPRGGGAAIVAAVLLACGWAALQWPQHGAGIATVAAGLVLVAGVGWWDDHRSLSAALRLLVHAVAATLLAALVYKASQPLWIVALVWLATVSLINIWNFMDGINGLASSQAMLAALGFACLLPAPLRWPCWVLLVACAGFLPFNYPRARIFLGDVGSGALGYLIAALFAWCLVAGGQAPWLPALPLSAFAIDAGFTLVSRMLAGERWWQPHAQHFYQRWVHTGSSHTVVTLAYGLFSIVAITIARLGRPLDAGTQAGLTIAWFCSAGVLWLALRNRMRRTLTDH
CLPFFDGA_01019	S	DinB family	MDTLHTLRLFANYSQWMNQRLYAAAATLPDAAITEPRGAFFGSLLGTLNHLVVADTIWLQRFAQHPARHPALQAIAATPVPTALDAPQADCLADLRTQRESLDATIAEWMSQLHADDLDVALRYRNTRGESHGRRFGDLLLHFFNHQTHHRGQATTLLSQAGADVGVTDMLAVIPQVEMG
CLPFFDGA_01020	J	acetyltransferase	MSTVIATARLVLRRLDPARDAAPMLALLNDPGFLAHIGDRGVRDETQASRYLADGSVRSYAEHGFGLYAVERRDDGAWLGVAGLVLRPTLPAPDLGYALLQPYAGQGYAREAACAVLDYARTVLALPRVYAIVAPGNARSLRLLAALGFVAQGRVRLSPEATEVELYHCELDAPEEHA
CLPFFDGA_01030	O	ATPase family associated with various cellular activities (AAA)	MSGIPAAVPTPPPSLQQQTQRLLAQVQQAQSRQAQADADIERHLPAVDQAVAAIRRRFAAHARIAARAAVRRERRRAWGPALLLRPLLPDWRWRAALIGMLVLVLPWTSAHWLGETRSFLVWWRQVGLHGDGGLLLQSLLPSLLAYGLLVVIGAQLLAWHHSHVERRALRTFARMPLALVQVADAAQHDPGSTYPVTRAPWPQRALHSRWTMSATHGDLSGARLLALHDGSEDPRLQALIVLPDARHAAALILLDADLAADAAPSLQSLALALAEDAAVDVAPIAALHDHVQAWEVARGQQRALQQRLQSLDAVQRHWADVALPDATLDQILKLVDLFVSGRQPAPKGMLLHGPPGTGKTLIARKLARHAGCHFEALGVADLKAAHVGHTGPKVQAIWQ…
CLPFFDGA_01032	S	Sulfotransferase	MTSLDDTAIPPLPDLLAALEAGQAQTLERGARAYLRQRPDDVLASSLLAMSLQMQGQPAPAAAVYRTLAEREPHEVAHWNNLGTALREAGDPGPAGEAYLRARALAPDDPLPHHNLGLLAMDAGDYAAAREHLLDAHALAPQAPPLCVHAAMACHECGDFQRVQALIADWRQWPPLDPDTTVELAWLLSQGGETDTACALLRACAEGPMAQPARAWSRLVLVLERANRLPQAREAAAQLPPPERIDDPDVRQDASNALAVLAMREGHWQQAHALLRGLLADGSAVDRRKQSNLFFALARVCDRLGLHDEALHACAQGHAGQVEGLAALVPELAVADAPPLPVAQARWDPARHAAARPVTAPAMADSPIFVVGFPRSGTTLLEQMLDAHPQLMAMDERPF…
CLPFFDGA_01038	-	-	MSNRIASLARRPLAAALLVALVAPGAAFAQGKPSAREQALETRVAELERQVQQLLSAQQQQQGQIAQTQTEVAAVRSTQATPPPPPPAPPAGKAPIQVTTITPGATPGTTFKVGGFIKADFLATRTGDGQLADDATGRALYLPGQTPVGGAKSGTDYNAHAKFSRINFGVDSVTEGGNKAGALVELDFFGNALGTQTATNTYGATLRHAYMYWNHWLAGQTWSNFMDPAALPEAADFIGPTDGVVFVRQAQLRYTNGGFSIALENPETTLYTRSVAGVVSTASSDRGALPDLTVRYGWKGDWGSFGVAGVVGQQKVDNRATGADASKASGGLTLGGKWVASDSDSLFYQLTGGEGIGRYIGLGIAQNAVYDAADRDLDTVGVVAGYVGWRHAFSPKLRT…
CLPFFDGA_01041	S	-nucleotidase	MRYRWILFDADDTLFHFDAFAGLRRMFAGYGVQFGEAEFAEYTACNRPLWVQYQNGAITALQLQQRRFADWAQRLQTAPETLNTAFLAAMAELCAPLDGAVDLLDALRGRARLGLVTNGFGALQNARLQRTGLHDRFEVIAISEVVGVAKPHPGIFAHALAQLGDPPPAQVLMVGDNPQADIAGGLAAGLHTCWFNAHGAAAPEGIVPHHQVASLAQLQAWLLEEPAAL
CLPFFDGA_01054	K	Transcriptional	MQVGDCLVLLSLREVHAPRARRPQRLTPKAMGVLRVLLGQPGQVVEREALLAQVWPDTQPTNDVVTQAITQLRKAFAAGVRGEAPVYIETLAKTGYRLVAPVQALPDVEAEAGAAAAPSLDTDAATETAAARVPAIAPAARRRAPSWLAAAAGAAAMLVLALACWWWFARPEAVPADSAEQERVLGSPKRPYRLITAMSGFKLEPALSPDGAQVAYAARATGSDGTQLLIQPTSGAAGSTPPRSLGVPARGASDRLPAWSPDGTHIAFARLGADRQCRVMLVQADGRTPAREVARCDDSELLSFDWTPDGRGLVFGSMNGRQPARGIRVLDLGSGRWTALDYPVAAGDFDYAPRYSPDGKWIAFVRNPQMGGLWRMPAAGGTAEPLTHEFAEIRGWDWA…
CLPFFDGA_01055	P	Ion transport 2 domain-containing protein	MLRYAFALRRHPSALLLAVQLLGVLLYPWMEDTAAGRALFGAFGIVVLALALWVVNRGPSALWIACCLALPSVALSIAAALLGNPAMTAWAQLLESLLYFYTAGSLIAYMLQDHVVTRDELYAAGATFTLLAWAFAFVFAVCQQWLPGSFTAAVDAASPRTWMELLYLSFSVLSGVGLSDVVPVQPFARALVMIEQFAGVMYIALVVSRLIGLSVTRHMKT
CLPFFDGA_01058	P	Choline carnitine betaine transporter	MVFRISIALVALLVLIAGVAPGPFNDVVQTALTDVIRSAGWLYLLIVFLTLSFLLYLAFGRFGNLRIGGEDAEPDFSRGSWLSMLFAAGMGIGLVFWGAAEPISHFLKPPEGLAPESMQAARASMRYAFFHWGLHPWAMYALIGLAMAWFQYNRNGRGLISDILQPVIGRHHRGWIGQCVNIAAVVATAVGVATTLGFGTIQIAAGVQRVFGVHAGVPLQLTVIGVAFVLYMLSTSTGVERGIKWLSNINLALAALLLAAVLVLGPTGFIFDTFTTTLGAYLNQLVTMSLRMSPFSGDRWVADWTIFYWAWWIAWAPFVGAFIARVSRGRSVREFVVGVVLAPTLLGFLWFSVFGGTALWSQLFGHVDMLQALHNGYETVLFTLFDSLPGSLLLSSVAL…
CLPFFDGA_01089	-	-	MPLDTTLRLLAKASGMSAADIAAAIPRAGAATVKAWMAGEKLPGRAQLTALARTFGVPAGALLGELASQLDPARTRGEHDLLQAYRALDTRQQGALLEVARSMAGTGTRKRSSK
CLPFFDGA_01091	-	-	MLLAEAPIPDRAALFDCMRGLCDHRLHALTWMESLGDAPDLLYARCCCDAAPALHGLLRARLPALRRTLRRYRRIRSGVSDPHRAASCVVMTRVPTRNAAQAQSRADAAFAALQDGAHALRGLIAAHLYLSDDGRTLLECTEWHSAEAQRRALQREPERLPLAADRAASVHRFRPRTLVLPCDGTTPVHLHA
CLPFFDGA_01093	S	acetyltransferase	MSVRVRQADAHDLPALATLFDAYRQFYGQAPDAATAHDFLAARIARAESVVLLAERDAQAAGFVQLYPSFSSVRAARLWILNDLYVAPAHRRHGVAQALLHAAERHAADDGAVRIVLETAQDNLSAQALYRACGWQQELSAQHYAKALVP
CLPFFDGA_01112	K	LysR family transcriptional regulator	MTLEQLTLFVAVAERQHLTLGAQAAHRTPSAASAAIKALEQQYGVALFDRVGRGLVLTAAGAAFCADAKAILARSRAAELALSEWRGVLRGTLDLHASQTVASYWLPTRLMVFHARYPQIEIRLSVGNTDSVARAVREGRAELGFVEGRVQAPELLSSPLDHDRLRVVAAPDHPLAGRRRPGLARLVADSTWIMREPGSGTRSAFEAALRDAGIGPERLRVALSLPSNEAVLSAVQAGRSLAAISQLAAAPWLESGRLQPLAVALGERTFHALRHRERSLGAAAAALLGLQAPSTAA
CLPFFDGA_01113	S	UPF0324 membrane protein	MRTQLHRPSTLLPGLALAIAVAALAWLAERAQLQWLGRRWIDALVFAIVLGTLLRTAWRLPPSTHAGIAFAAKLPLELAIVLLGASVGIGAIGAAGGLLLGAIAAVVLLAIAIGYGIGRALGLPSRLATLVACGNAICGNSAIVAAAPVIDADSEDVAAAIAFTAALGVLVVLLLPLAVPVLGLDQRHYGILAGLTVYAVPQVLAATVPVGALSAQVGALVKLMRVLMLGPVMLLLGLVRDGSPTQRRPAHALVPWFVFGFVGMMGLRALGVLPASLIEAAQSLSLLFTLVAMAALGLSVNLRTVLASGGRVLAAGTLSLLALASLSVLLLRCLP
CLPFFDGA_01208	-	-	MHPRKTALALAALQSHDAPLDMRQRRVLILADGQRSVEELTTLGGRGADAIVQGLLEQGYLDDGRGVAAATVAASAPPPPADPRRALLNARMYLLDLLQLQRHPASPALQLQLRAAREEQDTLRAIALALRTMPEMTSERYAQRIRERVLEILPASLHGALATAAEAA
CLPFFDGA_01216	-	-	MKTRSISAFSPLMIALVGALALAGCKKQEQQQTVSPDPTSSAPTEQMPGPAAAPAEQPAPAAAGANAVNVAAVAVGNTAAADKSVAPMTTLASKDKIIVSVKTEGSATNANVGAKLVFQDGQTAGERTETLNTSGADTTNFEFTNPKGWPAGQYKAEVTVNGQAAGTPQTFEVK
CLPFFDGA_01243	L	GIY-YIG nuclease superfamily protein	MAADSPWFLYLLECRNGSYYAGITPDLQARFQAHLRGAGAKYTRANPPVRLLASRAYPDRAAASRAEYALKQLPRGRKLAFLTAPETASGPDNLQATAESAAVS
CLPFFDGA_01251	O	alkyl hydroperoxide reductase Thiol specific antioxidant Mal allergen	MTPASARLLAVAAVAAVLGVAAAHWWERRTPALAPATPATASGHAAAPPVAAARPGDPAPALRLPTLDGGHLTLAQFRGRPLLVNVWASWCEPCVREMPELDRLARAQPSDGLQVLGIALDRAEDVRAFLQRVPIGYPIALETPGPADASVRLGDTQGLLPYSVLIDADGRIVRQKLGPFAPGEVEGWVGGGAQPTQ
CLPFFDGA_01276	-	-	MTSGFGRRCGGVALLLAMAGNAVAAPSDRTEHAGEQGGHGADAPYIEQVGSECVMVNTYLQRRDGVVERVVLREPVQCASRPDQHSMADLSN
CLPFFDGA_01279	K	Transcriptional repressor Mpra	MSRFAATEQRLDVTARKHPHFPRQAALVLRLIKLLHKLSLDQSNEVLRPYGLSYAEYNVLMMIDASPDGTLNPSQLSDAAGEKSANITRLTSQLVDKGLIQRMPSAEDRRMLLLRLTEAGERLIEALIPDLSAQLDTYVQHLDPAALAQLQALLKTLLRGVEDAA
CLPFFDGA_01282	V	secretion protein (HlyD	MKTPALIRFALTALVVLVAALLAHALWRHYMLSPWTRDGRVRAEVVRIAPDVSGLVDAVAVRDNQHVKRGDLLFSVDRKRYELALEKARANLAVAQAQARAAGASLSAAAATQAASEAEFQMRRAQAERRARAAAVISAEARSDAEATARSAQADVHRSAALRGQATAAQAQAVASVEQAQAALDLAELDLQRTQVRATADGYITNLEVRVGDYAQAGNARLALVRDDAMWVYGYFEETKLPRVHVGDRADIRLMSGGLMLHGQVEGIARGISDSDNPTGTSLLANVSPTFNWIRLAQRVPVRIRIDPASVPQGTLLAAGMTATVSVHPRKN
CLPFFDGA_01285	-	-	MHTMFARVCLLFCAVAASGGLAAQPLPVQLDVSGNVATAAIGAGPHPLAELTLEFDNASGLSPANLGLSAELLTPAQVTALLPRLPSMQTGQVPSQLPLLITVTPPPSGGLTFRRVVHVELHTHALAYTADSTLRLFKAPEGGDFRDITDEIAPGSVRARGTTGGFSQFIVLHDLRPTANVVAAKLSRLQALVAQLPANEAAPLASMLNSVQSALANADYTAATVALDGFREQVSSRAGHGIAQTWNAGMSAGNPAGELLAGAATLRFSIDYQRLYAP
CLPFFDGA_01286	T	Domain-Containing protein	MPARLTAYLPDAPAPTLLLAAGQTLAIGRAADNALALEHPSVSRWHAQLQPQADGHWQLHDLGSKNGSFRDGVRVAAPIALETATWLRFGDIYAEFAPLSPADAELAERRQRARCDRATALTQGLAQIGGLDDLLGASLDAVVELAQAERGLLVLAEAHGQRVAASHGIGPLPLQHSLPGSEGALHRALRDGRATVAHDVGGVPWLAERASVCAAGLRTLLCLPLRDGTRVLGAIYADSRRAGSAIGALDMQLLEAFCERAALWIAARQALRDTGAEQGPEPA
CLPFFDGA_01288	T	Histidine kinase	MNDAATTAAERYRLLLQRLEANEREFRRLGRAVVKVQEDERRRLARELHDGVGQNLTVLKHRLAQLGAALGAADAALRAPLEDAIHLCTQALEDTRQMSRLLRPPILDDLGLEAALGWLGRSQSAAGATPVSVEIGPLPTLDEALQTLLFRSAQEALTNALKHSAAQSVLLRLVARDGWAHLQVLDDGRGCDPQQALVAGGSGLSGLRERLRLSGGSLRLQSSPGEGCCVQIRVPLEAD
CLPFFDGA_01289	T	transcriptional regulator, luxR family	MSAPIRVLIADDHTLVRESLVAVLDAIDGIQVVAQAADGIEALAKAEATSPDVAIVDISMPRLNGIDVVRRLCETVPLARILVLTMHEEHEYVLHAVRAGASGYLLKDSASADLIAAVRNLHAGRGHFSPQAAQALVAQMQQPQALPPDPYRSLTAREREVFHLIVEGRTTKEIARVLQISVKTAENHRFRVLNKLGMRNTAELVRYAVRHGLLD
CLPFFDGA_01315	-	-	MVEYHHTVQVKGRYQLVALTREPDYSQANVVGYTVTTDGGARVDPHDMSWDEARVFLDTLIERDRDAVSAEKKPSRNKPSTRQRR
CLPFFDGA_01323	U	VirB2 protein	MKFNNDQVKSNAKVVGTAALKAAVFVVALLASNFAMAQEYADVDTKVCGFLGKTNNILNMASIVVVTIAVVFAGYQIAFAHKRVAEVAPVLLGGVLIGAAGQLAKMLIGDTGQKQCTATAAIDMIQHVLHYA
CLPFFDGA_01350	G	Xanthan biosynthesis acetyltransferase	MSAPATAVSASVPAQGRSAWASAPRDMRIDAAKAIAILLVVFGHAKGIPHAYVILAYSFHVPMFFLLSGWVGEAFGNRPLSLATVGKLARSLLLPYVAFFFVAYAYWMLTRHIGSKAQLWGDRPWWEPLLGLVSGIGPKLYVMPALWFLPALFVTTLAYLALRRTLSLQVLAGLSLPLAWGWACWFPGQDMRLPFSLDVLPVALCFFAIGALAATRAQWWPARPAGNALAAVLLGAAWFAIAWHNGRVDVNMLKFGDSPLGFLAASLLGSAMALCVAGLVQHWGWLQWIGRNTLLILCTHTLLFSVMAGVAARTGLVRGDAWGPAWAVSVSVLAVLASVPIRVVLVRIAPWMIGVRRSAVAGATA
CLPFFDGA_01357	S	Cupin superfamily (DUF985)	MSSAAAFRIAALVRDLSLLPHPEGGRYARVHTSALVVQHEQTLRPACTAIRFLLAQGEVSNWHRIDADETWQWEEGGALELLGFDPQHGLQRYRLDASERGGMPSVVIAAGTWQAARPLADYCLVRCVVAPGFLWERFELLADTDPLATHLPKLAD
CLPFFDGA_01358	S	gumn family	MPGRRGVRATTAPGTVARRLGSALCLAAALLAAGVPAVQAQTATPAAPAHPPVVDLEAVLVSGRQPGPGLWQVRRGDHVLWILGTVSPLPKRMQWESGEVERVIAQSQQVIAAPTLTLDSGLGMFRSLMLLPSLLKARRNPDDRTLQQVLPPELYARWLPLKARYLGRDGSVERWRPVFAAQELYETAMRTSGLSLGSVVQPVIARAAKRARVPIVPVVVEVKVPDAKRALQEFRATSLNDSACFARTLQVIDRDLETMRQRANAWSEGDLDTLARLPANDQYRVCLDAVGEAAIARKLGLGDVRQRAQAAWLQAAERALAQNRSSFAALPMQTLQEPGGPLDRLRASGAEVIAP
CLPFFDGA_01371	T	Diguanylate cyclase	MHERYQEPHDAPPGEAYAAQLRKGFAALRFDPPLERAYRHYTAATLGFAQRVAASLGVLIALLLLGWDAVHFGWRGGGLLGYAVAVRVATLLALLWVAVAIHRADTHGPGRAALLLLVGGTGLVLSSIGYPPQELRYAAAVMTLVIVAGFFPLGMALWQSVGVALLLCAISAVAGHLLLEGAAHDAYLRLQWLLWTAVPVGAAGGYLREHSRREGFLQRRVRDDEALRDALTGLGDRRRFDEHLAVALAERGRLQRGLALILVELDGFAALNQRSGAGAADRAVLEVAEATQCLLRPLDVAMRIGADRFALVLYDASGAHLRQVAPALRDMVEVMAIAQDAADAQALTVSVGALLATPEDTPATLMQRAEALLDAARAVGNRVVLAEDTGW
CLPFFDGA_01375	P	TonB dependent receptor	MRLHSAGPAVQGLIGAYWARHVEDNDAQLLNNVATPTTTIAGLLRSAGFPAATASAIATRYAQALPVIPVDYVSASPTRSSNRALFADGQWQVGSGFSLLGGLRYDHQRYAMASDTTAAFAGRYPDPAAFAASGTALYRAIVAINQGVAGIVRSANGEVAWNTRDFDALLPKLGMRYDWNPDLSTSLVVQRGYRSGGSSFNSARSQAFPYDPEYTWNYEAALRSQWLDRRLTLNANAYYIDWKDKQTTAYFGLNSFDYNTVNAGRAHLYGAELEASHRPSEAFDWYGSLGYARTRYDSFATIAGASVIDYAGREFAYAPHWTAALGANWRFAEGWLANLNASFRDRVYTDIGAGAVQLASRTVVNAKFGYENLDWSAWIFANNLLDRDYVQYRWATDPV…
CLPFFDGA_01382	S	Chain length determinant protein	MTDTAMPQDEIYLLDLWRILRCEWRWCLLPLLLALALAALFLHGATRQWQATAWVQVGEFGPTPAGRDPKLEPFQRVIDRIKTRQFQEQVLHSAGVALDSRQAALYRDSLKLDPDPYANLIQLTLRAQSPQQARQLATATIAQLQALHRRIQAGPLQQATARLQELAADIAATQAERDRLLQQQREGRGSVEQQLLGNMLLSEKTTTLRGLKAEREDLLGRLGTRYTYDTSAPWETYVPPRAAFPNPVLVLAAALLAGLGGGVLAAVVRNALRRRQARPTEASVAAA
CLPFFDGA_01386	C	Radical SAM	MSSTPNTLLVNPTITKPSSARFPLSLLNLAAALDRTGDSRIIDGNVDRDFIDRSLQALQEQRFDAVGISVMGGPQLAPSIALSQAIRARFPALPIVWGGYFPTLYPDTALAAPYVDYAIRAQGEDTLPELLAALRGEGPTLAQVDGLSWKQDGAVVHNRNRAFQRGDALPSLPYEKLGEPRRYLGRTFLGQRTASHQAALGCRFRCTFCGVAAMFGGATALPTAARLERELGYLKYGLGADSIQFFDHNFFDREADMIPLLEVMAKLELPWWCYARADALLNLSESTWKLVRKSRLRMAYIGAESPSGAMLKEIRKGTRPDQTLEVAELCRRNGVIPELSFMVAPPQDSERETEQTFEFIRELKRINPQSEIIVYVYTPLPDSSRHEKDRGRRAGTPLL…
CLPFFDGA_01394	I	phospholipase d	MPLVSIASVHPARRLLSTAMACLLLSAATGAQARPQPSQFHIVESVPEASVYGEPGVPRTQQTWLAMINGARQRIDIAAFYISEKPGTGLTPVLDALAARARAGVAVHLLVDHTFLAKNPDSVAWLGKVPGITVRVLPVDTLTGGVLHAKYMIVDDASVFVGSQNWDWRALEQIHEIGARIDDARFAKTFAASFDYSWRLADEGNLAKAQARGVQPPDFVPVTATDPVLLDAGSDAPLVAFPAFSPPALQPAWVSAEEPALVEMIRASQHALRIQVMTLSAIRSFGPKGWWAPVDGAIRDAAARGVQVHIIVADWALREPMQAYLKSLAALPNIAVKFSRLPPAPQGFIPYARVEHAKYAVADDRSSVIGTGNWEWSYFNTAVDASVFVKGKGPAETLT…
CLPFFDGA_01396	S	ABC-type metal ion transport system, periplasmic component surface adhesin	MRPGIPLILLLLSASSPATAAIRHHGPHVHGQANLEVAVDGTAVDVQLSAPGIGILDFEHPTRDAGERQRLEAAVATLRGAGWLQFPVAAACSLRSAQVTTEGYDVAMADPDEPGHSHAEFHARYAFNCAQPARLDHLQVLLPQRFPGLHTVLVDVATAAGQGRTEVVPGQTRVKLPE
CLPFFDGA_01397	V	ABc transporter ATP-binding protein	MNQHHVVELTEVRFGYPGAAAPVLDIASFALPRGQQLLLRGASGSGKSTLLALIAGVLQPTAGCVRVAGQDLAALRKAARDRFRADHCGVVFQQFNLLPFLSTRDNIALGLQFSARRGRLAVGTQALDTEIERLMVALGLDVAALWSRPAARLSVGQQQRVAAARALIARPPLLLADEPTSALDPVAAQAFLQLLFAECRQGGTSSIVVSHDPSIAPLFDAQADLATLNRAGAGGAR
CLPFFDGA_01398	V	ABC-type antimicrobial peptide transport system, permease component	MSLLKLALASLRSRRLGVALTVLVITLSVTLLLGVERIRTQAHEGFASTVSGTDLIVGARSGPVNLLLYSVFHIGDATNNVSWKSYQDLSAMPEVKWAVPLSLGDSYRGYRVVGTSAGFFEHYHYGAKHPLAFAQGRAFDDLYDAVIGADVAAALGRHLGDEIVLTHGTGRISLATHADKPFRIVGILRRTGTPVDSSVLVSLQAIEAIHIDWHSGVRLPGHHVSAAQARAMDLTPDTITAFMLGLKTRIATFSVQRRINEYPEEAMLAIMPGVTLQQLWGTLGTAEGALRMIASLVVLLGLVSMVALLVATLQERRREMAILRAVGARPRDIAWLLLFEAGLVTVVSCVLALLAVTAASWLARGWVLDHFGLAINRIAPSAAEWGWLGCVLLAGVLAG…
CLPFFDGA_01399	S	(Lipo)protein	MTRWILPLLALALLCGCGRQQAAAPKKTQETPAAQPAPANEAAINPPLGEPDADGYRELDWSAMLPPAELKALENSDEAPVDHTGKRAMPQTGTYNTVAAVLARKVRLPGYVVPLDSDDAGRVREFLFVPYYGACIHVPPPPPNQIVHVRLDTPIDPPDMYSPFYLSGQLRAETLHGELAGTAYTMEQAHLHPYEKG
CLPFFDGA_01400	S	(Lipo)protein	MKKADRHFLLTGVLCLLAGCHGDGGKQPDTTPAPSPAATHATAAADAVPDTVERWEQLAPANDIYQRPPPRIGTAWRGDAAVLDQPAPVDDGPSVVNGMPIDHSGTQRAAQFGSSQVVKGLEGKRFALDGYVVPLESDDQGKVSELLFVPFYGACIHVPPPPPNQILHVVLRTPIDVPELWDPFHLQGRLHLADFKADIANATYEAEDATLTPVQG
CLPFFDGA_01401	-	-	MRLKSPMRLAIAIAACGVVVAGGVLLALRTHGHVAPTPRAAATTAIHPPTVPAFHVAPLSEDAADKRITALLHSDPAFARDATFLIVASVRERCAPAHSGELAKMANRARLPVLVATSEVTTREPDLDHPIYQAIQRTAAAAPCGRALDLTATGLPLQLDPERYAAAFPDSYYQPTLDTVPHEYAGQPLGTRAAQECQSIAYAVLPLGRDGWQCRALWSGMRPRIVKACEQARSEGGQGAGEAIPPEVAKRLTPVVAGLLEKLPESCR
CLPFFDGA_01413	M	efflux transporter MFP subunit	MTLRPTLLLSLCLPLAVLALSGCGREAAPPADAPRAVKLETVGSDAARDSTRYLAQVRQQERADLGFEGGGRIAAIAVDVGDRVRAGQVLARLDPEPNNLRLQQAEAGVGIAAADLQQQQTQLAQQQAMFDDGAASAATLTAAKSAFAAAQAKVRSAQSDLALARRAVRQSELRAPFDGSVVARLQQPDSLVSAGQPVLQLDGADRAQVLATLPADRAAALQPGQSVLAYRSSAPQQALPLRLRSVSERVDGGATVQALFDSTGADAAQPRSGESLLLALPDSAADQAPSVPLSALIPSMADGQTMLFVYRQDSGSVRRRQVVTGHAEGGRVQILHGLAPGERIVAAGAAFLHDGQHVVPFRPTTRLGTTSP
CLPFFDGA_01415	-	-	MKRRRWHRAILACVVLCMALCTGGCASVTLQRVDAARYIQAKRGDALSTARPSDAALQTLNVAGLDAARCTATVPPCIDRLLGNADMDQERTLATAAELSLLAAQRAARQHPASDATLAVWLQTARYAYAYLFFSARTPSERAFEERQTQVRDYYNYAVQQAVTALFARYRRHPPATHEAGAQIAALPEWTVTLDASGVGNPQDMPMPETMLAASGLRFDGLRSVYRRDGFGAEMVAVLPQPAAEAIRSTDATPVYSDMPTPNLTVLLRFDGRTLKQVLASHSAHVEVHDPSLGDRVTMGGVDVPLAANFSAGYGVWMARAGFAAQSLRTLLGLGHGIDRPHVFLTQPYDPNRRVLVLLHGLASSPEAWVNLANDLLGDPQVRARYQIWFVYYPTNLPI…
CLPFFDGA_01455	-	-	MRALPRFCCLPLLAVSGMLGATTLYQWKDAQGVTHYAETPPPGGKYQVRKVDTRGDAPTETPEAAPAENAKCLTARKNLDILDKPGKITTDSDGDGKPDGELDESQRGAQKALAEAAIKAYCTPAAAPAK
CLPFFDGA_01458	S	DNA polymerase beta domain protein region	MPAKHVLPTPDQALAIAQSLLSTRYADAAFGFAAGSILRGEGTHLSDLDLVVVYERLPAARRESFLADGMPVEAFVHDPGTLAWFVDEDAARGRPSLLHMIAEGTLVGTATESARSLQGRVAARLQAGPPPLTQAQRDALRYEITDLVDDLCGERSAAEILAIGALLHPRLAELALRGRGHWHGSGKWVPRLLARMDPALGQRFDQAFAALFANADCAPVLALAQQELAVHGGRLFDGDCRIAPADWRA
CLPFFDGA_01467	S	domain protein	MQLPPALHTLLQQRIDRGADAEHRLQQLVALAFDANGLDLQYDPKATHSVAESYATRHVNCLSFTLLFVAMARDVGLQAQVQEVRRVLSWYEDGNALYNVGHVNAGVRVDSGRGSIDLDRSVLMDRRGPQPISDRRALAHYYNNRGAELLVDGDVDGARAHLAMALQMDARFAGAWNNQGVLAMRDGDSAAAARDYAKALEIDPEHLPALSNAVGLARRLGDGTREAALQRQMKQVRQRDPFQQYLLGNEAERRQDYPAAIAYYRHALHLYDGAHLLYFALARAYLHSGDTRRATAALREAMAHADPATQPRYQGKLDALRRLSSTARPLR
CLPFFDGA_01469	J	2'-5' rna ligase	MSPDAAPAGAQFSLGFDAPAARESLFFALLPDTRTAQAVHSLGERLCQAHGLHGRALPPERLHVTLHYLGEYAGIPPRLLQQACAAGQALAASPFQLAFDQAVTFDSRARSRPLVLRGDGEPAPLLALRHSLQQQLARHGVAPRADGAYLPHMTLAYVDQALAPQQVPALHWQATSLSLIRSVQGQGRYLHEASWPLRAAPAQRDA
CLPFFDGA_01490	S	Rhomboid family	MLILPLHKPLSRDNFPLVTLLLILLNIAVYAGWQRHDAAPLRQAQRYYLDSGLGALEAPAYARHLERSGQREALAQLQQVPAAERSAFVGAATVHDVRFVQAMRDGSAFADADAQQAWTPLRARYDALLQRVFTLRHVQRSSEWAPARMLSAAFLHADAMHLLGNMLFLLALGTLLEGAIGGWRFLAVYLLGAFGASAASLCWRWDEAGAGLGASGAIAALMGAFCVVWGRRPVRFFYWVAVLFDYVRAPAIVLLPLWLGWELYNLLCNGDAGIGFDAHAGGLMVGALLGAVLVATGQTREAFLRDDGGAPADDRWERAQAHLGRMEHVQAGALLDALAAEAPQRFDVALARYRVAANAGQTATARARALELLRLSAASAQEARQQAGVLHAAGDLDAP…
CLPFFDGA_01515	S	Protein of unknown function, DUF488	MSAATFFSVGHSTRSLETFLQILQGAGVTRLADVRAFPYSRRFPQFDGSALAPALAAAGIAYRHFRALGGRRGRQPGVDPRRNGHWRSVSFHNYADYALGSEFAEALTELQAFGDDGACAVMCAEAYWRQCHRQIICDHLLHHGHPVVHLIDVARQEPATLNPAARSDAQGQLVYPPDAAAAGPRTGDLFDA
CLPFFDGA_01518	-	-	MAHDDERLKGMVDTFAQAHPKEGQALRQMLDNTPELRTRVEQAIGQQQLSGFAPSPEAGTGSYSPRTGQIELPMDVLATAKMKAPRDDSANTARIVLGHEIGHAINKAAIDRSDAAFAAKVDGIAASPSPHDYTATLQAYGQEQRTREAKDEIAGVNTLADYVTRTNPKATLKDLYNASSEMASYIDKQGVGSKATYTAKDGLSFGKDLKIDADNPRNVEAMGKLFYDARGYPQNYGERALAQIADAEDRAQAQHPERTPPAVHADLKAVGIDAAQVPRDALPAGFRDGSAPAPTPEPPAPRASEPTAAPGAADRALHERVRSGVAQAEQAIGKGWDDNSERMTASLTLLARQNGFSERDQLAVGFNRPTAAHQGGELAFVYRNGGDVSPDPYANRAHM…
CLPFFDGA_01519	-	-	MERMLYRNRRGSRHVAGTRLAPRAAMLLATALLAACAGAQSSSPSITPAHTERTMSEMTPEHLAQGVVRLILAIGGRQDLVAAQVAAQTGLQVEDEGGHAFSASGTLAGGGGYTLESVADADAAPPSRLDLRFTPAPGAAPSQCTQSLAGYRQALVAAGFVPRWIAPPRQGSAGRWHFERGAVAVYAFVGKDAGEHDAQACVEMLQILVDA
CLPFFDGA_01520	-	-	MNESDAYVYDEIRKWVWSGFYSQDEIQEMIEDILEDDCDEAMLRASVASQWQAKQQAEQTWPTQTDCDRLDALFEQLHASSICALANAGYTMSDGHIEVNQAVADTPDRRYHGYCFYHGQDMERAIDGGGLMLAFGDLEGREDADLAVGQQVAAALRAAGFTVHWDGTPRKRIDLPGFVWQRRADWE
CLPFFDGA_01525	-	-	MFKNLIPKIFYARMQDGLDFFVGGLGFQVLYQDATMAVIARDGAKAYLVENAEWAAKDRPELGIETDSIDTIYAELSARAPQWLHPNCRTVALKPWGAREFAMLDPTTVCVVFREWPAQP
CLPFFDGA_01531	N, T	methyl-accepting chemotaxis	MIRLLRRYRVGPRLTFAFAALLLICGALIVASLASMALARQQLDDIALDKMEKIRLSNAMVAAQARLEIGLLNDVILTNPDEKQAVVRAIGQAQRDYAQARRKLFALRLDPADRTGAQLRAAIDKAYVQVQPFQSQVLAMAADNQNLDAQTLHLYTLQPLLAQWQQAIQRNAAHLRTLSDGSYAQAVTTMARARWLLLLGGGLLLAVSAWLGWCITQSLVRPLREGTRVAAAIAAGQLDAVLPAQGNDEAAELLRSMQTMQTQLRAVLAEQRRMAQRHADGAIACRGDAAAFPGDYGQLLRDANALVDLHVGTAQSMVALMRRYAIGDLSEDMPRLPGEQAAISEAMDAIKANLGTLSRDIWHLAEAAAAGDFSARADLGAHQHDFRIMLESLNQLMAT…
CLPFFDGA_01550	-	-	MTEQGSFNPYQAPSVASPSSLPPPLPGETLWRDGTDLLCLRDAPFPPHCVKCGAALGNDELKKRTFYWHAPGWYALILVSILVYAIAALVARKRSSHVLGMCAAHRRRRNRYILLIAGAFLVGPLLGFAVGGESGFWLGGAVFLVMLIWGMFGARILVPRRMDERYARYKGLAPAFLARLPALPPALRR
CLPFFDGA_01574	-	-	MSPAFQAALARHIGNAYARQLALADVLDGRDWRVDLGAGQVYFGEDLQFPIQLLGTAAEASASWLWAWANTASNLPPALLADANALRAHGEREGIAELAAPSSALGEDGGHQIALLAGALRGRCYYRAPYDGGALFFLLEDVPAAVFAPCDDARVLRLLGELPMQFELDHRAMTDGFLADQGYALQRDAAQTVATRGNTRIVLAFDAQARLTGIQGQLAPAQAAAVTPKPAPAWQFWKRKR
CLPFFDGA_01583	N, T	methyl-accepting chemotaxis	MSFHHLTVTKRLAIGFCGVIAMLLLVGITSLIGFRKFTSAAALDAHTYKVITLGDRMLVSLLNIESGARGFALTRDPSYLAPLELGEREFSAQWQESKQLTADNAAQQARLQTLMQDYTQFMATKRKAVEHMRTTAADSDDAQLDAFRSVGKQQMDGLRDTIGQYEDAERALLQVRKAESEARAQSGEWTSLGGMLIGIVAAILLGLLVRNSLMRQLGGEPAYAADVVRRIASGDLSQDVRLRTQAPSLLNDMRQMQEELRTVIQAQTEMAKQHDAGRISFRMDETRFPGDYGRMVRDTNALVHSHISVKQQLIALMGEYAEGDLSRDLEQFPGEKAILTETMAKVKRNLGAINDEIDLLVRAAAQGDFSRRGNDQRFRHAFRGMVANLNTMMKGTETN…
CLPFFDGA_01592	K	Transcriptional regulator, TetR family	MSTPLASAAQRQARDQRVYAAVRELLAEEGMGLSMDAVAARAGCSKQTLYSRYRSKQGLLRRAMQDHLDLATAHLEPVQDDLRGSLLRFACEYLEQLSEPRVLQSCQLIAAESRHFPEEARAMFRDSAGALMQRLSERLRGAMARGQLRHDDPHFMAELLLSMIVGMDFERQRFHSAHRGDAAAQRAWAEFAVDGFLRAFAAAPFLPSTKPDRSTTR
CLPFFDGA_01625	-	-	MAIDTALSPLGTVTPYGTSPYGFSAASASSGSAQAGNPIVVSNDPAAVQQAVELSGEASVIFSLGGLAGTTPADTGLTYNAAGLFNSIVSAGPTDAASASSAGTSTSTAGASTSTGTAPYPTLDQATQTYDQGLLGTITAPPSTPGLYNASGVFSSQGLTPQLSSLLQSDPSLSGTVTGDLLNQGIVGGLIDTTA
CLPFFDGA_01642	P	Na Ca antiporter, CaCA family	MAGAIGLVLLGLAFLALGGDSIVKAASGLAQRCGASPFVAGLLLVAFGTSLPELAVNARAYAAGAQDLALGNAIGSNLANLGLTLGLAALAAPLLLRTRLLPPLLVLLTLATLALIGFGLDGAISRAEGVALLLAFVGVVAFLLLRARHEPAARQLGVSGYAVTRTGLVLNLLRLLIALVLLNAGANLVVEQAPRLGAAWGLSPLLVGLLPVAIGTALPEAAAAVAAARRGQGDMVVGHVLGSSLFNLLVVIGGMAALRPLPLPASFVRLELPAAIALAAVLYPMLRGDMRLSRGEGAVLLVAFLAWVGLELALVA
CLPFFDGA_01666	-	-	MSEFDNVTAPPPPPASAGPQEDRTVALITHLSGIIAGFIVPLIIWLVNKDNPAKSFLNDQAKEALNFQITVAIAYVICVVLSVIVIGGLLMPVVWVVNLVFCILAGIKANDGVAYRYPFALRLIK
CLPFFDGA_01676	P	TONB-dependent receptor	MNISTQRRATRRTLLCASVAGVLAALAGPAAFAQEAATNLDRITVTGSNIPRTDTETPSPVQVVTRQEIDRTGKTSLAEYLQTLTADGAGSIPKTFGNGFAGGGAGISLRGLGAGSTLVLLNGRRMATYGLADDGQKVFTDLSTIPLDAVERVEVLKDGASAIYGSDAIAGVVNIILRSDFQGAILRGSYGLSGDGDGDARKATLTAGTGDLASDGWNAFFSLDVGKTDAIKISDRKDRKWIGTGDIRRWGYAAQDAQFLGGAYLSGGTAGGTGPNGSVFNTAGRLVALPGCAGLTTIPGQSDATAQAQGCLWDPAQQFRDLTPEEKYVNVFGRASFAFGEGGEIYTEIGYSKKNTVFSNTPSGVSGGWGYPGGPVNANSGAGATVLYAGHPDNPLPYA…
CLPFFDGA_01683	J	Leucyl-tRNA synthetase	MSAVEPTAYDPQQVESSAQQFWDATRAFEVDETSDKPKFYCLSMLPYPSGALHMGHVRNYTIGDVISRYQRMIGKNVLQPMGWDAFGLPAENAAIKNKTAPAKWTYANIDHMRSQLKSLGYAIDWSREFATCRPEYYVHEQRMFTRLMRKGLAYRRNAVVNWDPIDQTVLANEQVIDGRGWRSGALVEKREIPQWFLRITDYAQELLDGLDQLPGWPESVKTMQRNWIGRSEGLEIQFDVRDADGSALDPLRVFTTRPDTLMGVTFVSIASEHPLALHAAKSNPELAALLAELKQGGVSEAELETQEKRGMATGLTAVHPISGEQVPVWVANFVLMGYGTGAVMAVPGHDQRDFEFASKYALPIRQVIALKVPKNDDERSYDPSRWQDWYGDKTRELEL…
CLPFFDGA_01708	S	Phospholipid Glycerol Acyltransferase	MLALERRLQDRYPHWFAGRRSRLVRPLLRGLQKWSGLDALDAFLEANRDLRGFALVQAGLDFLQARYVVAPTAAECIPARGRLLIVANHPSGALDALALLDCVGQVRRDVKIVANDFLWALEGLRDLLLPVRILGGAPSPASVRAIEQALAQEQCVIVFPAGEVSRLGWGGVADGRWRRGFLRFALRTAAPVLPVRIHARNSALFYGASALFKPAGTALLAREMFARRERRIALSLGRARALPQDLPEAELMRRLRSELYALGRSGGQAAPNEEALVAAEDSAQLAVEVAGLRSLGHTLDGKQIRVGRLRAGSALLREIGRLRELTFRAVGEGTGRRLDLDDYDTWYEHIVLWDGAATRVVGAYRVARGAPVLAERGLAGFYTAELFRYGEGMLPRIAA…
CLPFFDGA_01710	S	Inherit from NOG: TPR repeatcontaining protein	MGTWFGLVGSGVSGDSVQANVTAPGTRPRTCLRWACLGVLLAASAAAIAQNTIYGCAEPAAPRPLPDPLLCVQQAGVSTPHSAGDARVEALFALAKQQLDGGRFDAAEQALDCAQANLGDAGGARLRYELTRRRGILDFRRERLPQALARFECAATLSRSLHDRMGEARDLNNVGAALRRLGDFRGALRNLTLSLDIQRARGAVSASVLTNIADVYRELRESDTAMRYYRDALAANRAQGDAIEAAHVQETMAELALDSGDTPQALAWLQEALAVYRAQGRRVYELRVHDGLIRAALALGDVAQAQRWSSSALALAEAWALPLPSALQLQLARTARLEGNAAAAAARLRAALAAAAGGDPVRVPLLEELARLQESSGETAAAIATLRRANAEAAALVRA…
CLPFFDGA_01732	P	membrane protein TerC	MALEFLADPNTWLTLLTLSALEIVLGIDNLVFISIAVGKLPEAQRPAARKFGIAVACLTRIALLVSLAFLARMQGELFSVAGMGISIRDLVLIVGGLFLLVKGTMEIRELITGGEDEDPTTSKASGVFWMVIAQIAVIDIVFSLDSVITAVGMAQHIPVMIAAVLLAVAVMLLAANPLGRFIDANPTVKMLALAFILMIGVVLILDGLDVHVPKPYIYAAMGFSVLVEWLNLLMRRRAAAHQVPGAGKW
CLPFFDGA_01756	-	-	MKTAMKMVLVGSMLAALAACKRDGDQPATDPNAANPPAAADGSPAGGSTAPAGTTSGDASGTATGQGTMQGQDASQGVPPTTTSPTSPTTPQDPANPDPQQQPPTDQKQQ
CLPFFDGA_01765	S	Pfam:DUF477	MRSQAAHAAASVPRGWTPFRLSALLVLALLLWPALGRCAVAIPPYTPNVVDPAGTLSADDTQRINAALQRLRERQHIWGAVYIVPSLQDEPIEALAERAFRTWRLGRQGSDNGLLLVLAMQDRRSRFEVGYGLEGALPDVVARHALDDYLAPRLRQGDTADAIVAAFDFMGRAAAQDPAAVAELAQAADDGMHWQRGAVAWAGLLALVWLLLPLRQAWTGYLRRRLLRRHPRLSDKPEELVQDTARGGFWAWFIRLFLSANPGIFVVLLSARSMTMTVIFLALELLILVLTLAIAAQRYRSPQRYSRFLQALTRRRNALIRKGHIAETAPGVFAYTASYHAAQAARERAAAESAASSSSSSSSSSSSDSSSGGGSSGGGGASSSW
CLPFFDGA_01775	T	Diguanylate cyclase	MGMRLRFPHASWRLLALQLAMLSTAWSACVPQARALQPDKQFHHYEREGWGLDQGLPQLSVQAFAQDRQGYLWIGTMGGLTRFDGVRMTSFNEGAPAHLPGNLIKALHVDAAGTLWIGTYRGLSRYRDGRFTTLLPQDPQAPLLNIEAIATDAHGSVLVAAQDGVYAVQGDRLQLRHRIAGGAYTLLPRADALWVGTRGAVLRFVAGQDAPESLALPQEAGATPVQHLLEAQGTLWAGTRDGLLLRRDSRWQWLPDPTGTSRRAVQALFEDSDQNLWVGQPGALLRVRDGAIVERNPENKPNVGVNAIFEDRERNLWLGSSWNGATRLWNGWTRRYSTHEGLDDALVWTLARDPDGSLWVGTDSGLSQLRDGRYQPRLSLAQLHNEAPYTLLAEPGQLW…
CLPFFDGA_01801	-	-	MTAQPPLDDLVLRRKRAVRTALVVGAVALAIYVAFVLSGVLGR
CLPFFDGA_01809	T	Methyl-accepting chemotaxis protein (MCP) signalling domain	MWGKSKQDAAKLQALTERLREAEAERDRARAQADSALANVDDMRVRFDLVTKATTDGLWEMRVIAGDPVNPANEFWWSSQFRAMLGFSSELDFPNVLDSWASRLHPDDKQATLDAFAKHLGDRSGQTPYDVDYRLQLKNGQYRWFRAIGTTQRDAQGLPLRVAGALTDITERREREAFLDIVLTRFELGQQMLNDGLWDMSVTAGDPINPANEFWWSPQFRALLGFASEAEFPNVLDSWSSRLHPEDAEFALNAFASHINDRTGRTGFDIQYRIKLKSGEYRWVHARGLTKRAADGTPLRAVGALLDIHATRQLGEAAHTLQTAAAEMVEDNNDLARRTEQQAAALEEAASSMEEITGTVQRNVEHVGHANRLVDGASDVAQRGGEVVRDVVQTMAGIE…
CLPFFDGA_01819	M	Mechanosensitive ion channel	MSTQASLPFASAAPAALPGARFFADLQHTLAPYPWAYDAMVIVALLLAAWLANWVTKRILLRGLRRVLRATVLSDKEVKLSVIPRLANVIPALVLSLGIGAVPHLPAAMVSVVRNVCAAFIVLTVALALSRVLDLLNHVYERRPDAHNKPIKGYMQLLKIVLGVVAAVLMVSVLVDKSPVILLSGVGAMMAVLILVFQDTLLSLVASVTISSNDMVRVGDWIEMPQQNADGDVIDIALHTVKVQNWDKTITTIPTKKLISDSFKNWRGMSEAGGRRIKRALYLDQHSVRFLDAAEIEQMRQLTVLREYIDRKRDELGAWNGALAERGVAPINGRRITNLGTFRAYVEHYLRASPHVRQDMTLLVRQLEPGANGLPLELYCFANDTRWAMYEQIQADLFD…
CLPFFDGA_01820	S	Pfam:DUF407	MDWSKYRTATFDELIQSDGQPRPAARRVIEYLSSLSGRELSERQLAADVAARVMGITFTVYSDGRNVDRTLPFDLIPRVIPLHEWQRTEAGLKQRMRALNLFIGDIYGAQRIVKDKVFPAMLLEHSVNFRPQCVGITPALGVWAHVCGSDLVRDADGTLYALEDNLRIPSGVSYMLENRMVAKRVFPELFETSAILPVDDYPAQLYDTLAALSPRPGDQPVIALLTPGIFNSAYFEHAYLAQAMGIELVEGDDLFVADDDCTYMRTVYGPRRVDVIYRRVDDLFLDPEAFRADSVLGVAGLIRSWRAGKVALANAPGAGVADDKVVFAYVPKMIRYYLDEEPILPNVPSYLCHDDTDRQYVLEHLDELVVKPANESGGYGMLIGPRSTTRQREQFRKLI…
CLPFFDGA_01821	S	Pfam:DUF403	MLSRVADNLYWFSRYVRRAETTARLVGVGSLLQLDLPRSVRFAWRPMIDTVGAGEIFALWFPNAGDDVGDADVVRFLLLDERNPSSLRSSVQYARELLRSIRDTLPQEIWEAVNDLHLYIDANGERSVGRRYRMEFLGHVTDACLKVSGLLTANVSRDIGFQFLRLGTAIEQADMTTRIIDAGASGLITPRKADDREAYQAMQWMSVLRAQAAYQMYRRHVRQRVTGEQALRFLLQNNDFPRSVQFCLVRAQHILPTMPPRPPVERALMRISGLVRNADPAYLAAHNPAGFMDEIQTHLGHLHSAIAEAYFSS
CLPFFDGA_01826	-	-	MAANGIALLTPYLATAGVGWLYYRRIRRYFGRQPWQPRRTGVRLGFLLLVAGLLTWLAVQLPAVRLGMALGAVGGAALGAFALHHTRIELQDGARWYTPNPWIGAALSVLLLGRLAWRWASGAFAGGSAETLQNASPLTMSIAAALIAYGLVYAAGLLVRMRSLTPAA
CLPFFDGA_01831	-	-	MRRLFRPLRTSLLMLLLAAFVVVPVADALACALEPESADAVHAPAAAHADGEDSDGKHAGACSHNHCHHSNLSLPASALAVFGAPRPARWMQAVDASPAGVVQDGLKRPPRA
CLPFFDGA_01836	G	Major Facilitator	MTSASPPDSTVLPRRGAALAAVCLAALALPLNFSGGAVATPAIGAALGGSALALAWITNAFMLSFGSLLLAAGALADRHGRRRVFLVGLALFASASLGVAVAGSVAAIDLWRALQGVGAAAALAAGTAALAQLYTGAARTRAFSLLGTTFGTGLAFGPLAAGALSERLGWRAIFFGVAAFAALAWALAARWLPASRDPAAGPPDRVGALCFSAALALFTAGLIQGPHSGWGSAATLVLLGAAALLLLGFVCIERRRRHPLLDLRLFRYRRFVGVQLLPVATCTSYVVLLVLLPLRMIGVDGTPAASAGLTLLALSAPMLLVPSLAAVLAQRIAPAWLSAAGLAAAAAGLCWLGARPPAQALPALLLIGAGTALPWGLMDALSVSVVPIERAGMAAGLFG…
CLPFFDGA_01837	K	LysR family Transcriptional regulator	MDRLTGIVAFVRAAEQRSFVGAGRVLGISASAVGKSVAGLERALGVRLLQRTTRRIALTAEGALFLEHCQRVLADLREAEDALAQTRQAPRGRLRVGLPTIGYRFLVPLLPEFRQRYPDVELDLEFDDRVVDLLEHGLDAVIRSGVQADSRLLARRLGPFRFCLCAAPDYLRRRGVPQTPVELAAHDGVLFRVPDTGKPQDWPLAEPAPLPPAVLTCNNMEAVRAAAIAGLGIACMPAFLVQDALAAGRLQPVLDAHLADGGAFFVVWPSRRQLSPKLRVFVDFLAERLFRTD
CLPFFDGA_01842	S	Membrane	MNHPRTRWRMLRRFAYLAFLVLVAVLLVRAARTVDWAQVGTTLAGYGAGTLAAAAGLSLASYVLYAGYDLAARRYAAHAVPTPRVMAIADIAYAFSLNVGALIGGTTLRYRLYGRAGLGLATISRVVGFAITTNWMGYLLLTGVLLVSGRLRTPAQWPLSGAVLPWVGAAMLGLVVAYLIACQRAHGRTLQVRGHVLHLPPLPLALLQLGLGTCNWALMGALLYVLMPTGVAYLSVLGALLAAAVATAIAHVPAGIGVLEAVVLPLLGTQAPQPELLAALLAYRAFYYLGPLLLACTGYALLEARRRRGAG
CLPFFDGA_01843	I	phospholipase d transphosphatidylase	MNRTANRDTRWRQGHRLQLLENGDAYFPRAFAAIDAARHEVLLETFIWFEDKVGLALKDHLVAAARRGVRVHLLVDAFGSPDLSPGFVRELTEAGAELRLYDQQPTLLGVRLNVFRRMHRKLLVVDGRIGMIGGINWSADHLADFGPEAKQDYAVEVQGPVVADMVAFVRRTLATHGTGAGWVPQENVDVPPAGAAEVCFLPRDNAGRSRSIERAYRQAFRSARHEIVIANAYFFPGYGFLRDLCAAARRGVAVKLIFQGQPDTPLALSAARALYRHLVDAGVQIFEYCERPFHGKVAVIDGHWSTVGSSNLDPLSLALNLEANLVIRDAAFARDLHGRLQRLMQRHCREVVPAQVPHGRFWQPLLRPLLFHVLRNVPQWASRLPKRTPRTAVLRRKRH…
CLPFFDGA_01844	S	Endonuclease Exonuclease phosphatase	MPAIELLTINAHMGFSVLKRRFMLPELRAAIRTLPADLVFLQEVLGEHQLHAGRHADWPAQSQYEFLADTLWPQFAYGRNAVYPHGHHGNALLSRFPIASFVNRDVSIAGHEHRGLLHAVLEIPGHAEAVHAICVHLGLREAHRRRQIGLLGALIAELPSQAPLIVAGDFNDWRQRGHPLLQRHGLTEAFAQLHGRVARSFPARWPLLPLDRIYVRNVRIEAARVLTGRPWSHLSDHAPLHARIVL
CLPFFDGA_01845	S	peptidase M61 domain-containing protein	MSATAFPASRRARRALVLGIGLALASAAQAQVVRTPDVPAPQDTPYPGTLTLQVDAGDVRQGIYRVHETIPVSAGRLTLQYPQWIPGDHSPSGPVAMLAGLTLTANGKPLPWRRDTFDVYSFHVDVPQGVSAIDASFQYLSPRDDGFEMTDKMLQLEWNKVALYPAGHDTRGITVAPSVTLPAGWEFGTALETASRNGATTTFKPVDFTTLVDSPIYAGRYFKRVDLTPAGGAPVHLDVVADAPRFLDISAEQLQAHRNLPVQAIKLFGSHHYAHYDFLFSLSDVLGGNGLEHHQSSENGLAADYFSAWDENAPDRDLLAHEYTHSWNGKFRRPADLWTPTFNVPMGDSLLWVYEGQTQYWGYVLTARAGMWTPQQFRDALAMTAANYDRNRAGFRWRS…
CLPFFDGA_01869	S	alpha beta hydrolase fold	MIATSSSRTPLPKPAVRRLGADDALAYLRVGEGAPVLLVHGALCDYRYWAPQLRGLADRFQLSALSLGQYYPRLPSASRHAFGWRWHAQQLAAFIAEEARPVHLVGHSRGAAVAWQAALLRPDAIASLTLFDPGGPQPQGLPADVQAVRAQAIALLQGGQVEAGLECFVDSVSQPGAWARSSASFRQMVRDNAQTLVPQIADVLPAYRPEQAAALAMPVLLVAGERSPAQYRDNAAALAAWLPQARHEVLAGASHGMTFTHARRCNALIAEWVDAAARS
CLPFFDGA_01879	-	-	MSATDLAARRAVWDALAELYLDDAVDARHAQIAAVLAASPFATDTLWQMLREDVHPRLAPNLLTPAGAWQGIDGDWLSAAILQRRGAHRVSAWRTRDYPRQQWRLLLPQVLAQRAAH
CLPFFDGA_01883	M	Catalyzes the transfer of the L-Ara4N moiety of the glycolipid undecaprenyl phosphate-alpha-L-Ara4N to lipid A. The modified arabinose is attached to lipid A and is required for resistance to polymyxin and cationic antimicrobial peptides (By similarity)	MRALLRSPAVAVALLACTLALALLGARGIWDADEGRYSNVALNMLHSGDWLTPRRSEDVAHWTKPPLTYWAIAASVAVFGPSPWAARLPSALSYLLCVLLVWRLAARLFPERPELPAQAALLYATMLAPFGAAQWISTDFLLAACETLAVWAFVEARAHPPGQGKRWIAAMWAGFALAFMTKGPPGLLPLPALLLFNAVTPGPPRRALQLSGIALFVVLALPWYLAVIHGHPGLLQYFVGDEVVKRVASDAFGRNAQWYGWAVAYAPILVLGTLPWTPALARWAWQLPRQLRQWWRDPALRLQQAAPLLLTLWLLLPLLVLCLSRSRLPLYVLPLFVPLALLAAWQRAQEGRAPWRWPWLLGWCGLLLALELAVALLPTHKDAGAWAQAIGQRADAPVR…
CLPFFDGA_01897	E	Type I DHQase	MPLFPRRLTFLCCAGLLLASPLQAAPTAPPAAAPAAPSAGAPLPPPRVLQIRGLDIGAGLPKIIVPITAHDAEQALAQAQRIAASPDADLAEWRIDLMDGATDAAALAALGPRLAQALHGKPLLLTFRTKAEGGAVAIDDAAYGALYARLLDARFADLLDVEMFRDPAVLRQVVERAHRQGVYVVMSSHDFHATPPVAEIVARLQRQQALGADVLKIAVMPRDPGDVLHLLDATWQMRQRSGQPLLTMAMGPLGAVSRMSGETFGQSLTFGMLGSASAPGQIDAARLRQTLDALHAAAPPK
CLPFFDGA_01899	M	3-dehydroshikimate dehydratase	MSCAFSRGLALLAALLPGAVCAYQAEPPPPERSVLTVDRYADDDAPGSLRWAITTANQAPGRYRIEIAAVGTPPYVIRPRAPLPALQGPLQVVGLARAHDGQYIAIDGAGYIHGKGTAACPGAEKGQFGTNVRSTTLPGLVLRDTRGVELSGLEIRNFCIGVLLNRASDNVLRDNRIVANHGGAGVMLTGDDGNGQSTATTTVRNRIERNTFLDNGDGLELTRGAAWNLVADNLFRSTDANPEPSQGIEILWGNDNTVLRNRFERYSDGLQINWGNRNTIADNDFAGNSIGVSVTGRDNLIEGNRLTGNGIGIAVRPQPRSEPNRFSANLLSGNGLKIERCFAGGACAPGQPRGAIVFGVPGLEHAPFVGSRGIGVDPDPRKRATICGAAAPDGCQPPP…
CLPFFDGA_01908	N	flagellar hook-associated	MSTTGIGSGLDIPSFVAKLVAKERQPQEDRINRDGTASSAQLSSLSTIKSALSNLQTAMSTVSDSADKGAYKATIDDGAGYTATVTSSANAGKYGIEVVKLAQSQKLTSSAYASGAVVGGGTLTIAYGSTTLNINVDAGSKLSDVAAFINKAANGAGVTASVVTADDGDHLVLNAVDTGTKGALTITTSGGDGGLAKLTYPPGNNGGLTQTIAAADAVVKVDGFQRTSSSNTIADLVPGVAINLTKAVAGTSFNLNITNDNTPLKANLTALVSAYNSANSVLKSSSAYDATNKKASPMTGDAMVRGLQQSLRRLVSDNVSGLMAMGVTIDKDGVMSFDSAKFDTAAAADPSAAKTLLGNNGSFGTGMSTLLKSNLDSTSGTLTQRTDAINKHIADLTDQ…
CLPFFDGA_01910	-	-	MNIQLADLHNDLHELREVLRGDDYALAQAMVADHARHLQAYLQQDGADRSREALKPLLALQQAVTAQMRMERDHAAAWLRSSRQSSHAARLYSQAGMLG
CLPFFDGA_01934	-	-	MHSTMFPKLPLLAALLAAALPAAAETPDAALGKRLQALGYDVQADEDGDYQVLFGLRDHGQERKQLTYVRSPVETFGSYRIREVWSPAYQAQGDSLPAKVANRLLEDAQSDILGGWVRQGGTAVFVVKIPADADDAALREALEAAARGADAMDAELNGGKDLF
CLPFFDGA_01940	P	(ABC) transporter	MSYSASVPERAPLVRVQGVRKTYDKGGATPLVVLEDVDLTLHSGQIVGLLGRSGSGKSTLLRAIAGLLQPSAGSIAFRDAAPGQVADDIAMVFQSFALFPWLTVLQNVEVGLEARGVAADERRRRALAAIDLIGLDGYEGAYPKELSGGMRQRVGLARALVVRPKLLLMDEPFSALDVLTAETLRTDLLDLWSEGRMPIESILMVTHNIEEAVLMCDRIVIFGANPGRVIGEIEVTLPQPRNRLAPAFRALVDDIYARMTASPQRPQTREGVFPGSGIAMVLPRVSSNLLAGLIEAVAAEPYHGRADLPPLAAGLQLEVDELFPIAETLQLLRFAVFEQGDLQLTPAGQRFAELGTDARKQLFAQHLATYVPLAAHIRRVLDERPAHHAPARRFRDELE…
CLPFFDGA_01941	P	(ABC) transporter	MLPFARDRSAPGQLAARPGVLPNLHDLAVFALLLGLGALLLHGASDMRAPLPPAGTAAVSLELWQLPEYGLRTTLRMFAAMAASLVFTFVVATLAAKSRRAERVIVPALDILQSVPVLGFLTFTVTFFLGLFPGRQIGAELASIFAIFTSQAWNMAFSFYQSLRNVPRDLDEVSRGFGLSAWQRFWRLEAPYATPSLIWNMMMSMSGGWFFVVASEAISVGDHTLELPGIGSYLALAIAQRNFAAVGWAVVAMAVLIALYDQLLFRPIVAWSDKFRAELTASQDKPQSWLYDLLRRTRLAKRLVAPLAWVWQRAMLVRWTPRRQPQLQAAPQAPGRSGVWGDRLWSAALALAGAAAAWFAYDYGRRHLGLHDLAEAFGGGLATLLRVVVLIALASVVWV…
CLPFFDGA_01974	T	Two-component system sensor	MLRAIDWREHELGPMEHWPRSLLTALSICLNSRFPMAVRWGERQFNLYNDAYVPILGLRHPQGFARPMEEVWPDVWPEVRAQADQVMASGESTWNEHIPLTMMRNGYGEQVYFTFSYSPLFDDEGRIAGVLCVCTEDTARITLARERDTLLKALDAQRAQMADAFEQSPAALAILRGPDYVIETVNRRYQQLVGPREVVGRPLTEAIPEIQHQGVIGLLDNVRTSGVPFIDESMTFQLCRSPHEATSDTTLECVYQPMHDAEGRVSGILVHGIDRTEQARAQAHDSFLLMLEDTLQNLHSTEAICETGAALLGQHLGANRCAYAIVEADEDVFDVRADYVDGASHLTGRSRFSDFGSDLLDCMRENRPWVVQDTETHQPPMRLDDQNYRRLGMRAVLTA…
CLPFFDGA_01993	S	ABC, transporter	MTHPLLALDSATHVLPDGRILFSDLHFALDTRRTGLVGRNGVGKSVFARLLAGELTPSAGRCVRHGRLHYVPQQIAPAPHATVADLAGVGAALRALARIEAGSADVADFDALGERWDIAQRLQAQLHAHDLGALEPHRLAATLSGGEAMRVALIGAWLAEADALILDEPTLHLDAAQRQRLREALQRWPGGLLVISHDALLLQDMQRTLELSPGGLRDYGGDYAFYLQCRAREREAAQAELAQHKLQHARDNAAWQAQHDRQQRRNARGRQQAGTANQAPILLGRQKQRSQDSAGKRVRDHQATQARSLERIAEAARQVQPDAPVALFAPPPADAATRRLVELHALRLPFAPATRQPLDLVVQGGARIGVVGANGSGKSTLLRVLAGQVAALSGSCRVR…
CLPFFDGA_01998	S	Protein of unknown function (DUF1684)	MARDRGGTMRWREACGLAMLLGLAACGDRRASADGADASPRAQSATHYREAVERNRAQRLATLRAPSGWLSFTGSGRLHSGLHRVGSAPDNDVQLPAGPAHLGMLQVDPQEGVQFQPAADAAVQVNGQPFAGGRLETDAAHDTQTRLALGAQEFYVVRTGNLFGWRFRDPQAPARARFRGIDYFPIDPQWRVVADWYPVPAPRAMVLLTSIGTPQPLALVGSAEFVLRGRRYKLQILRDGASQRLFLPFSDRTSGRESYGGARYLFVPAPQGDRIVLDFNLAQNPPCAFTPHVVCPLAPVGNRLDVAVTAGEKNYVGAH
CLPFFDGA_02005	-	-	MRSHLLATAILASLGLASAPQAFAAKAKASSNPPAVSAAQLQQLQAQIEALQTQVQQLQAQSEALQAQSDAQSEVNVVQAQATETAQASAAKVDKLAKLVNDNKIGGRMFFDLTNIDRTSGGAKTAASGTGLDVKRFYLTVDHSFNEIWSANLTTDFQYSSALSNTQLFVKKAYVQGKFDDAFALRIGAADMPWVPFVEKFYGYRYVENTLTDRLKYANSSDWGLHAFGDLGSQVNYAMSVVNGAGYKNPTRGKGMDVEGRVAYMPMQNLAIAVGAYSGKLGKETDILDAQHDYTRADAMVAYADSNFRLGGEYFQAKNLNNVLTPATDKSSGWSVWGSVALTDGGINAFARYDKTDLSKTIDPTLADKYWNVGVEFPVLKNLKLATVYKYTHQDNASK…
CLPFFDGA_02013	S	UPF0276 protein	MAASEPPRYDARPLAAASAGLGLRRGLLQDLLQAPADAFDFLECAPDNWIGVGGRPGELLQTLSARHPLSCHGLSLSLGGVAALDTTLLQQTRQFLDRHRVALYSEHLSYSADDGHLYELLPLPFTDEAVRHVGARIAQVQDALGRRIAVENVSYYAAPSQTMSEAAFVTAVLAEADCDLLLDVNNVHVNASNHGDDALAFLAALPSARIASYHVAGHRDDQASGLKIDTHAAPVADPVWTLLAAAYRLHGVRPTVLERDGQFPPLGELLDEVQCIRAAQAHAQSPDA
CLPFFDGA_02014	S	Uncharacterized protein conserved in bacteria (DUF2063)	MSDTLRAQQFALTRHLRDPQRYPAPADIPPQRLAVYRALFFDNLAQLLSGQFPVLRATLGDADWGALLRAFCAEHRARTPLFPRLGEELVAFLAQRAPDPQHPWLAELAHYETVELQVQIDDAALPPHDPRGDLLDGIPLLSPWLRLLRYRWPVQRIGPAWQPDTAPAQPTCLLARREADGQVRFAELAPLAYAVLAALQSGTRSGRALLLDLAAAHGLAPAALLDEGAALLERLRAQGSVLGTRLPE
CLPFFDGA_02017	-	-	MNKTDALTFLRAQQPLPDDDQLSQNLIDAYDAARRLFVADPDRAALPLFLRSFGNGDGWGVYPLVEDVFHACDRSDTVAAIREALEDPTLPGGSRYWVTQLAAAFADPTLRAGLALSLRSERPDTREAAEMALEMLDQHAAR
CLPFFDGA_02021	G	glucose galactose transporter	MSRRPLSNTAAIAVVSMIFFTWGGLTSLNDVLIPHLKAVFQMNYAQSMLIQFTFFGAYFLMSVPAGAVVSRVGYKASIVIGLVVAAIGAAMFYPAARLPSYPLFLTALFVLASGITLLQVAANPYISLIGAPEKAPSRLNFAQALNSLGTTVFPWLIGPLILAGAVLGADQLAAMNPEQLSAYRIEQARSVEIPYLMLAGGLLLLAVFVLVMRVPSLREDNDASTESHHSFADALRHPHLLWGVVAIFMYVGAEVSIGSFLINYISGPTTGGLTEAAASHYLPFYWGGAMVGRFAGAALLQFVPARKLLATFAGIASLLLIATMLSTGHVAMWSVIAIGLFNSIMFPTIFTVAIERLGVLTSKASSLLIMGIVGGALVPLAQGALADAIGIQHAFVIPL…
CLPFFDGA_02043	M	CDP-glycerol poly(glycerophosphate) glycerophosphotransferase	MSKHYLLYGSERYALAILRPLQAAIRARGDEAAWFFDGPGAEDLSADERHLATVEEVLAWNPYAVITSSNAVPHFFPGVKVETFHGFDAGKPRHIYVRGFFDLYCTTGPRDTAAFGALARKLGHFAVKETGFPKIDPFMREIGAELAPVRQPPVILYHSTFSPSWSAAGILYDEVARLSRSGEWRWIVTFHPKMDPAMVARYRALESEYLHFADNDNILELFPQVDMMCSDTSSALNEFLLTYKPVVTFKNRRPGPQLIDIDDPAQFEPAIRRALQRPPELMAAIREFADGLHPYRDGQSSERVLQAIDEFVAEGARNPRRKPLNLWRKLKIRRRIGYWGRGARR
CLPFFDGA_02044	M	Glycosyl transferase	MADAAAATLPLSLVVMTYNEAANIARCLDSVPFAADKLVVDCGSTDDTVAIARAHGARVVEQAWLGFGPQRNFASTQAAHDWILVLDADEFLSDALRAECQARLPQLLAEDRVDAVWLRRSTWYMGAPMRWYKPMVGERLARLYHRGRARWSDARVHESLRFDGASATFAPPFNHLHNPTLVHKQLKVLRYAELKALGWRDKRKPVRMWQSPFVFAGAFLKDYLLRLAFLDGWRGFVVAQTAASYALYKRMRYYEMQINPASVEQARAQLQRHDLEH
CLPFFDGA_02045	M	O-Antigen Polymerase	MSQPIAPRHAVSAFSRQSLAERGAALALLCLPALVISIPSGLLPFGLLLLATSLLALPRLRQAVAPMQPSLRWLWILAVLVIGLSLCSVLYFGQPLKDIDNRTRFLVLPWAALWTYALRPPQRLLWWGALLGILAALVLASVQVLQGQPRAEGWTNAIVLADVVLMLMVLAVFCRPRGQWPWAVAAVVAGGIVILLSGSRGVWLGVLLLLVVSALCLRWRDSATRLMILGACTALAAVLVLSVPALTKQTRLAELHHDVQRYERGDSDSSAGARIERLQVAAATFVEHPVVGVGVGRFDNAMLRLPDCRKGFVERCHLGHAHNDLAEWSATQGLPGTVLILMVYGVPLWLLLRLYRRRPQPHFHGAAAAGIMVVAAYILCGMTQSMFAHQVSTGFYVAL…
CLPFFDGA_02046	M	Glycosyl transferases group 1	MPPRLIRVISRDNGGGLSRDLQVVADLLRETGRYRVEVLGFGTVRMANRLRELRLFLRSLLFGRADLQIFLERVYPRCLGSGLRNALIPNPEWFRHKWLRCLPRFAQVLCKTRQAEQRFSTMAPTAFIGFCSDDCYRPEVPRERACLHVAGRSSAKGTALLLQTWARHPEWPRLTVVQSAKKSHPIEAENIDYLTGYLDQQELRRLQNAHRFHLCPSEVEGFGHYIMEALSVGAVVITTNGAPMNELVSAERGVLIDPVGEGPDNFGVRYRIEAAGLEQAMRQALALSPMQCDALGTAARGFFETRRREFGERLRAAVADLLGETPPPAVPASHGADREQVRPG
CLPFFDGA_02054	U	Competence protein	MHEDTSPLAIWYYVDAARERHGPLPASALLERLHDGRLQRETLVWREGLPEWRPLHAVAAELGLPDAPTPPPLPPPLQAAAPVGPAATAAPRSGLSGCAIMAIIGTIVGVLLVAFLGIAAAIALPAYQDYLARAKVAQALDHLAPLKDQIAAFNAQEHRCAVNGDTGFGAPQSYAGDTIAQVRVGRFDNGHCGLEATLHLPDHKRLDGKALWLDYDERTSAWSCSSDLDDRVLPVHCRGG
CLPFFDGA_02055	S	rdd domain containing protein	MTEWYYADAAQQRHGPLAAADLQQRFQRGEIGLSTLVWREGLSEWRTLAEFVDELGLTQAPAPAIAPIEVDGETPPPPPAATVPDAWTAPAPAVAASPYAAPSAVLDGGARVVGGGEVVQAGFWKRVAAYLIDAFLVGIVANVIQFVVMLGFFGITGFGKQPDFSTAAGIVMLLLLYLLPMAIAALYYGLFHASTKQATLGKMAVGIKVVRTDGSRITVSRGVGRYFGFMLSSLTLGIGLLMAAFTERKQALHDMLCDTLVVDKWAYTDHPEWQQRKLGTVTVVILALFGLLSAAALLVVALAIGVAAKGGWH
CLPFFDGA_02067	K	transcriptional regulator	MSGRTWRQDPHRKEAIEQATLRVILDHGVTGTTFRKVAEEAGVPLSATTYYFGSMHDLLVAAFTRFSQDVSADFAAEIRTAQNRDQACEAVVNIIFAEGTASPRVLLLSYELYAFARRHPEMTAIMQQWMARSRAALETQFSVAASAAIDAFIEGATIHRSVVPMDRQRVRAAIETLAAL
CLPFFDGA_02071	O	Peptidase, M16	MTVSTRPRGALLAVALSVALGALSYAPPSTAARPAAAASVDIAYAQFTLPNGLRVVVHTDRKAPIVAVNLWYHVGAKDEPAGRTGFAHLFEHLMFQGSENHHGEFFEPFKQVGVTDQNGTTNSDRTNYFENVPTTALDMALWMESDRMGHLLGAIDQAALDEQRGVVQNEKRQGENQPYGQAWSRLSRALYPAGHPYHHTVIGSMNDLNAASLADVKQWFRTWYGPNNAVLVLAGDIDVATAKEKVTRYFGDIPAGPSMAQPKVDVAQRSQSTRETMTDKVPQTRIYRVWNVAQTGTEDVDRLQLLAQVLGGATSSRLDRRLVHQDKLVDMVSASVWPSQLGSGFGIIAMVKQGVDPARVEAAIDEELRRLLDKGPDKAELARAKTAFRAGFIRGVERI…
CLPFFDGA_02088	T	Metal dependent phosphohydrolase	MTSPSAHAELGLDLPERPGTHCLEHLIQASATRELVVTEDIRDRRGILLVAKGQRINAGLRERLIARRLLRPLESSLAFCEELRPSEVQLAAQRELDEHPHLRQLLGEQAQPVMAMLARARTLGAPGTLLTTLGQTRPAAFSHAVRVAMLVSWLAALLSRSDAAMREAAEVGLLHDLGEMYVDPVVLEIPEAQQDFAQWRMRCVHPVISAALLGESGVYSAQQAAAAREHHERIDGSGYPVGASALSPLGRLISCAEALDGLFEREQGHAQALARMRIALRVVPGQFPRDVVDLLTERLRDCALEQAPAHDPQHLREVVAALLDGLERARDEALRLQRGGDLREDERAALQHLLLLIVGYIMAIHDSGAGKMVEQLPWLIAAPEAAEEVDRVCCELRWQ…
CLPFFDGA_02095	-	-	MNPNPPPPQVADALAQGQIIKAIKLLRAHSGMDLRSAKEQVDAWLLAGAARTVTEMLDRHASAAAAGATPATSAPAQTPTEERRLPPAAELALRRGERRTAAKLVFEHYPDMSLREALEMVQRHLRSAPTLGAASTVAAGDRGGAWRWVLLALLLAAAAAWWLAR
CLPFFDGA_02112	S	PilT protein domain protein	MIAIDSSVLVDLLADGPQADATEACLRQCLSTGPVVVCDIVLAEVCSALRDGAEALSVLEDMSIRFSALEAKSALRAGEMQRRFRARGGKRERVVADFLIGAHALLQCDGLITHDDRFFRDYFKGLKIIVPKPAG
CLPFFDGA_02139	K	transcription, DNA-dependent	MRLKRLDGKSGCAVEVTLSVIGGVWKPVILFHLLSGKKRFMELTRLVPNATQRMLTLQLRELEEDGVIVRHVYPQVPPKVEYALTPLGHSLAPVLISLREWGESYRTRELARAPADAPERVRGVATAT
CLPFFDGA_02141	-	-	MQANQTSDFATLRQLTESWLRRPLLPLEQEQLRRFASESSAPPVAPAAETAGASPSLIDAERERVKGLIQQMQQTMQNSRVALDGATAASEAAVLKAVQSASSLDQLPPGQLRPPQSGEGGSNHLVMAQIPDRLANLVQAEVRACLEREFASLAQQMQAVVEAARAQGLIADAPAAEPGAPSPPPAA
CLPFFDGA_02142	-	-	MLKTLDAHMLAQPEAAGPACDALNSTIVRGVQRSDAETMAYAPSQVEVGSNMRIRQAQGLVAPSAAVYFDGVSKTALASQSVLLKNLAENKPEQAAEDALGVLATDVLVGAAAEVAAAAGALEAAGLPIDKIDQSIAK
CLPFFDGA_02200	S	Acetyltransferase (GNAT) family	MSALGTAQEELRWRTAGAADQPALLAMLQAFYAEDGIAFDAERVARGLQALLTQPALGEALLWLAPDGAVVGYALITACFSVELGGRYLLLDELYLGPAARGRGWGRRAVALVEARARALGVDMLRMEVNHHNAAAKRLYLGLGYRDDARDQLSRRLDTAP
CLPFFDGA_02202	S	Protein of unknown function (DUF3011)	MKWAYGLGGWCWLGLAASVWPMPSPAQDADAYDAAVVRCESRDMTWVHCPMSTDQGVQLVRQLSDNDCIRGSEWGSDATGVWVTLGCRAEFRPNPVEAPRSAMRRVLRCESDGRLESCPVMLRGAPVRLMRQLSSVPCREERSWGVRRNEIWVARGCRGEFEIGAADGSGFPAGPRPLLCESKGKARRRCGVSVQDRVELRRQLSGAPCVQDDSWGWDRDGIWVDKGCRAEFSVN
CLPFFDGA_02206	S	Inherit from NOG: Tetratricopeptide repeat family protein	MAAKSGAWAPFPYDAKAYAYAGDALKKAWPKLHAGDREPYPDPARAQALLDAAGKAGKGHDAQTLSAALIEAWRAFHQGQFQQAYEAGKALGVFGASVAVKAIGIHAGYLVEDEKEQLQRLQQAATLAEAAIAALPDEANSHYRHAFALGRYSQGLSIVKALKQGIASKVRASLEAALELEPKHAEAHMALALYHAEIIGKVGAMIGGLTYGAKAATAEQHIQQALKLVPDAPIAHVEHANVLLLLYGDKREEDAAAAFEKAAKLKPRDAMEALDAAFARDQLE
CLPFFDGA_02209	K	transcriptional regulator	MARDTRRRILETALAMFNAQGEPHVTTNHIADELEISPGNLYYHFRNKDDIIEHLFARYEERMDAALALPSARLPGLEDIWLQLHLVFECIWDYRFLYRDLVEILSRSRRLRLRFARILRRADASVQAVFEGLAQTGAMRASAQERGGVATNVLVVATFWLNYAAARGEKDEQVAIRHGIVQVMQLIAPFLRDAERAHLAALMDAYLD
CLPFFDGA_02210	I	acyl-coA-binding protein	MADSKAAFEKAVQDIKQRAERPDNDTLLRLYALYKQGSEGDVSGAKPGFFDFVGTAKYEAWAKLKGVPQAEAQKKYVDLVKKLLA
CLPFFDGA_02217	P	Copper resistance protein B	MAHGAARTGYLLVDRLEGWDNAHGSGQAWEARGWYGGDIDRLWLRSDGEREGGRTTASSLELAYGRAISPWWDMLIGARQIFAPGRARTSAAFGVQGMAPYKFEVSAMLYVGEGGHANLHLEGEYDVLLTNRLILQPRLEAELAARDDPAHRIGSGLTTVEGGLRLRYEVTRRFAPYVGVEHVRSFGDTTDLRRADGEAARETRWVAGLRFWF
CLPFFDGA_02241	-	-	MNRAVLTARPGLVSRDVVLAAVLGCLCVLHLAYFLRGGASEWHWALSAAGLALMALKASLRPTPTARPSLQSLRSRTPLDWAAIAGGLLVVASAAA
CLPFFDGA_02257	T	Diguanylate cyclase phosphodiesterase	MPLEHVAAGAAERTGLALFGETLLAAWPLIALAALAAGGVAALFALRSRRRLREQLQRHAQLQQRDQHLKLALWASGEHFWDYDLQQRRLRLMRADEATPHAQDIGLVIRENEPLRIHPDDVQQARQVLQEHLQGLTAIYTAEYRVDLAGDGVWHWARVRGRVVDYDASGAPRRLAGTARDITSHRQADLERRIAAEVLRSMGEAVAVLDEDRRFISVNPAFTRITGYSEREVLGQPMALIDHAPETPAAPVADHGRHWRGEAWKRRKDGQEILCHLRRNTVVDADGRQSFQVVVLEDITEQKRAEQELRYLANYDTLTSLPNRALLSERLARAIVRARRQAGSVAVLFLDLDRFKDINDSLGHAVGDRVLRAVAERLQQAVGPQHTVARLAGDEFTVV…
CLPFFDGA_02260	I	Inherit from bactNOG: Acyl-CoA thioesterase	MPTLAQILDRFDPAVGFDVPASWRQGRTAFGGLSAALALQAALRTAPSALPPLKSAHIGFIGPADGSLRFDAQVLRQGKSATSVGVDCIAGGQVALRAALLFAQPRPSRIAHDFLPARPAVVGPDDATPIADSAATPAFVANFDMRLAGGALPLSAAADPELLVWARHRDAGGVDPSVALVALGDCLPPAAMTCFSAPAPVSSMTWTLDFPQPASAGDWFLLRSASLHAEDGYSLQDMQIWDTAGRLVLWGRQTVALYA
CLPFFDGA_02352	S	interferon-induced transmembrane protein	MNTTAPQVSNNLVWAILTTLFCCLPLGIVSIVYASQVNTKLAAGDVAGARDSSDKAKKWAIYSAITSVVLIVLYMIFLFALGGLGMMQQSSMS
CLPFFDGA_02353	S	Protein of unknown function (DUF2752)	MSLQRLQSLPRWLPLAALSGAAAVATVVLRRVDPNVPGNPLPGCPFRALTGLYCPGCGSTRCLHALVHLDLAHAWTSNPLLVVALPLLAIMALNAAGLRLRPLAPLLKILADPRLWLWVLLGYALLRNLPWYPFTLLAPH
CLPFFDGA_02372	-	-	MSRLLFATLFAIGGGALLHHLLGDYRQASAILRDHSVATVPVIADGAFGVQTEPLVRYRFHYVFESKGRLHSGAFEASGAEAAPLLLDGATVEIAYANADPARFGRLDQLQHAGNLGSVFTRALIALSIAALLAVVAHRLLIGRVLTRRRIAAA
CLPFFDGA_02376	S	Sulfite exporter TauE/SafE	MVLSETFYWFVLVGLAAQLVDGALGMAFGLVSSSVLLSLGLPPAVVSASVHSAEVFTTGASGLSHLALGNVDKRLFLRLALPGMVGGVAGAYVLTRLPGELIRPFVYLYLLALAVLILLRAAGRALPRREVRRVPLLGFVAGLLDASGGGGWGPVATSTLLAHGGQARTTIGTVNAAEFLVTLSISLTFLLTMGVQHLDIVLGLLVGGMLAAPLAALLVKRVRERWVLVAVGLLVLGISLYQVSGALYRWVG
CLPFFDGA_02377	G	Cellulase (glycosyl hydrolase family 5)	MIAAGMPPPMAARLAPPSPRETAMRRALPLFLALLCLALPAPRAQADDAFARLGRGVNILGYDPLWNDPAKARFRPPLYRTIRDGGFRTVRVNLQAFAHMDADNRLDPTWLKTLDTVVDQATAAGLNVILDEHDFHPCAADAAVCRTRLLAFWSQIAPRYRHAPPSVLFEILNEPNGQMTSAVWNDLLHDALQIIRRDNPTRTVVVGPAGSNSFTALDSLRLPDDDAHLLVTVHYYNPFRFTHQGAPWAPADIRDHTSVSWGSAADRTKLYGEFDRIAAWAKAHHRQVLLGEFGAYEQAPPADRLAWTVAVVNAAEKRHFAWAYWEFEGSFGAYDIDRGQWVAPLHHALVGSDSAYAKSGG
CLPFFDGA_02393	-	-	MAQRTSPPTGTHDVRQAAYRGTQGDASADSGVPRGRDRGVPSQPMPSPHARTPQDHGEDRSGRSQPNLGQAATYGATGEHAGGAHGKAATPGRYHEDDGDAVHDAAAARGED
CLPFFDGA_02394	-	-	MSGLLWKLALAGTAYAAIRAYRRNTHTTMADAASSMPPAELDDGRATPPHGDTLHGAERASTTATTDDPDGAVPA
CLPFFDGA_02395	S	Low affinity iron permease	MKPAKLFNVVAKKASYAAGTPWTFCIALCIVLVWGLSGPVFGFNDTWQLVINTGTTIITFLMVFLIQHTQNADTAAMQIKLDELIRVSAKANNELLDLEELDEKRLEEIRKQYEELARKASEELRARNARHGDGRETHDRPKG
CLPFFDGA_02400	S	Domain of unknown function (DUF892)	MTRSNTERLLKWLQDAYAMEQEANTMLTATAGRLEHYPQLKARIEQHVNETRDQSEQVKRCIEILDGSIPTIKGTVASVMASVHAAGNSMMSDEVAKSLGVSYAFEHMEIASYRSLVIAAKEAGQTEIADICAAILDQEIAMAEWLIEHQEATILAFLKRERTEGETAKH
CLPFFDGA_02404	S	Orthopoxvirus protein of unknown function (DUF830)	MLSLPRLLGRHLAKFLSKPRRHGSQLPTSPPQLLRATLRKGDVLLVEGNSRFSTAIKYLSQSTWSHAALYIGDHVDALPGEEAPLFCDVDINVGVRLVGLSEFAGLHTRICRPVGLSVQEIETVVEYMVSRVGNSYDLKNIFDLARYLIRTPPLPSSVKRRFLELGSGEPTRAICSTLLAQAFGAIRYPILPEIDQAPPTGSDAGEDVEILHPRHHSLTLPRDFDVSPYFNVVKPRLQQGFDFHRLVWEPHAAGVPSASAPMDAALA
CLPFFDGA_02405	-	-	MLVVIGATYGFVQYVEVKPLQRQLAEAQAGACDAKAAAMSLMLSLLPGESRTLFDGALTIANLTPAQDDAKVRLRIAPLGAAAVDKLQPVPGDRFLVQVPGRGRYAVYLRSSSAQFVELSILRQP
CLPFFDGA_02407	I	synthetase	MDYATLYRRSIERPEEFWAEQARAIHWERPPQAILEYDTPPFRRWFVGGLTNLCHNAVDRHLPERATQLALVAVSSETGQTQEITYAQLYREVNAFAAVLQRLDVQRGDRVVIYMPNMAEAVYAMLACARIGAVHSVVFGGFAAHNLALRIDDARPKLLIAADAGSRGGKRIPYKPLVDAACAEASAPPPTVLIVSRGLDPAQPRVPGRDVDYAELRAEVGDAQVPVVWLESNEPSYLLYTSGTTGKPKGVQRDVGGHAVALALSMRTVFDCGPGQTMFSTSDVGWAVGHSYNVYGPLIVGATSLLYEGLPVQPDPGVWWALCEKYRVRTMFSSPTAIRVLKKHPARYLRERDLSALRYLFLAGEPLDEPTALWIGEALGKPVIDNYWQTETGWPVLTL…
CLPFFDGA_02410	-	-	MRSAPRPRHLLLALLVAGACVPLLQRAATTHGAPTAAPASLATHPPADPASAQTPPSTGADSMNGSAVPGPPASAVLAAAQALPADFQADVLLRLAASDDLQTDGDRAAAAQRLTQQAVALAERAQRRMPGLARVGSIDEEHDDELRSPRTAGLDRLTLQTRASQHATPAQVQALFAALPTPHAGSCDADYLDDPSPTYALASALQPASPAARASAIAARVDAAQHETDSAPALKMALAAAPLDTAGQAQLGDSLVRMFERIRGDDAGFTATELSVAGDMPLVLQQVSDSALRERLHAAYRGYVAAHLAQTRCPSSVLGNHWLLEQRFVAELPAERIVPAPQLPAQSIDADAISLIRQAGYNIRTQLLDPASGAGDAATEKASIEFLDQLDHGVLQQTA…
CLPFFDGA_02411	C	Glycerophosphoryl diester phosphodiesterase family	MKLPKKPAKVLALALACASLATLSGMASAASNWNPQHILNVMKNPYQGNHADVVVISHRGLVGNGCAENSTCSILSTYNNNIEAIELDVKQASDGILWLFHDQNAGRVVYHEPGFYIFQPATNPKGWNPDISTLTSHDLVNSFLRDKNFAKTNDNPTSLAKALNTVVTYANHMVVVLDLKNLDAVSRAADQVHAFRMENQVVLKFSASLLPKTPSEITRFTKGVPFAPTIYAGDMDRLADGGYVGECGSGRGDTPACRVNAWINEARRQNGFAWLEIGNKQPRRGDPTAELLAENQAQKRAIGAFSPVPEYRLSSHDGQHYVRSNGTCCASLDDYLTRTKYFGNETADDRPDFRAQVTAGFTSIITDDPLGVIRANVPRNTARYN
CLPFFDGA_02449	M	phospholipase C	MPLLPGVIRSALAVPPARVTGTLQDVQHVVILMQENRSFDHYFGCLRGVRGYGDPRPLRLPSGKPVWYQPERKGSDRYVLPFRLNSQTSSAQWMKDLNHDWKGSHETWKHHDAWIAQKSAMSMGHFQREDLPFYYALADAFTLCDGYHASLFGPTNPNRMYMFTGTSGLSVGNDGEQAVNNRDDGNWTADMARDNPRFPGYTWSTYSERLQQAGISWQVYQEFDNYGDNSHPYFANFRKLDRASPLYRRGRAIVPGSTADNAKASRGEHLVAAFERDVRAGTLPQVSWIVAPYLLSEHPEATPAYGESLSARLLEVLAASPEVWSKTVFLINYDENDGFFDHVPPALPAIRPELGASNVDLHGEDYHGVPVGLGPRVPMLVVSPWSRGGWVNSQVFDHT…
CLPFFDGA_02482	P	arsenate reductase	MPTITIYHNPACGTSRNVLGLIRNSGVEPTVIEYLKTPPDRATLQTLAAASGLPLRDLMRQKGTPYAELGLDDPTLDDDALLEAILQHPILLNRPIVISPLGTRLCRPSETVLEILPTPQRGAFAKEDGTPLVDAQGRWVG
CLPFFDGA_02484	S	scramblase family	MHPVLQHNLFFVKEQVGMFKAANNYDVFDPHSNRKLLECREPNLGVFTKIFRFTDYKRMTPFQVEVRTPDGQKVLTVKRGFSLFLSKVEVLDERDRLVGSFSQKFFSIGGKFDVLDAQGAPVCTLRGKWTSWDFRFVQGERELAQVSKKWAGLGKELFTSADNYMLSIAESLPAEDPRRILIMAAVLCIDMVLKE
CLPFFDGA_02488	-	-	MLCDRGHYRRAAAALRRAVRLQSDDRSTYFNLGVALLNVGQQAEAMAAFRHAASLRAAPISWTAYFDPHAQ
CLPFFDGA_02494	-	-	MLVLWSIWAASQLVALASPPPADSAEAIRARLLAFAPAIDAADGQPVAFRLRVAGCECAAPAALALPGMRSVDLRARLAPPSLPYALIVLDAQSRLIYAGPAQLAGCGTSIAAASLLPRLLATGGASPLISPAQCGCPTDSKESLS
CLPFFDGA_02500	Q	DSBA Oxidoreductase	MTLRWYFDFISPFSYLHWQQVKALPEFSRIQPVPIVFGAVLAQLQTRGPAEVPHKREFTYRFVQWQAQQQGVPLRFPPAHPFNPLTALRLCIAAGTTPQAIDALFDWLWRDGHAGDAAAALAPVGQALGIADVAAATADAQVKAQLRANTEQALAAGVFGVPTLQIDDTLLWGNDAHPLMRAVLADPQLLQRGDMARLSALPVAVQRNA
CLPFFDGA_02543	-	-	MPVLPFLAPQRSRAVPSFVATHHGRRPQLRRRGDVLLRGALLLLAATTGTAGVACAEDTPAFDRPGIGFASTTLQRGQLAWEQAFFDGSYDRDGDVRSTEYVANSRLRFGLSARTELQLAIDSQVWQRVHGGGQDQRGHSGGDASIGLKQALPSASDRVSWALLGSASLPVGRAPYGDAGHRYDLGVSAGWDLPEGRSLALYGNVSDSEDGSGWSISPSYTFYAGDTLSAYVEAGIGGGEDEMRALGSGVTWLFANRVQLDLSVLRGLSSQTPDWQGGLGISVLLR
CLPFFDGA_02550	-	-	MNLKRLQRSLPALVIVGTLLCASWIGAQRHQGRPLDYGASTPHDDSAAGAAPSTVPAVRRLRASLSVPYFSFARTLRPRS
CLPFFDGA_02553	S	(ABC) transporter	MNAPAKSISPVSTFKWLLKREFWEHRGGFLWAPVITGGIVATLYTVLSIIGSIAGRNHGGGVRLNDVQWEGQANNAHQIIGAVGDGTMLAGVILACIVVGFVVFFYALGALYDDRRDRSVLFWKSLPLSDTGTVLSKAAWALLLAPLLAIGIGLLIGLALWVVTALTLSVNGIPQSTAVFTESHPLRIIGMVLAALPVQVLWSLPAIGWLMLCSAWARSKPFLWAVLIPILGCVMASMMGILPMLDVNHNLIWYTVVYRGLLSVLPGSWGPVLNEQVAETHISGPQDLVNAIHLGDSWVLFRDPDIWIGAAVGVAFIVAAIYVRRWRDEA
CLPFFDGA_02554	S	(Lipo)protein	MRKTLALCALLSLPAVAMADDCKYSEPRELKLDLTGVKSVLLDVQQNDLKLSGASGDSTLRGRACASDADMLKELTLRQRHDGDTLVVTLKHEGKIHGISVGNRYAYLNVAGSIPANLPVQLQLGSGDAEISGVASLDAKVGSGDLHAQNIRGAVSATVGSGDIELRNVGSVALPTLGSGDVKADQVGGDVKVGTVGSGDLTVHGVRGSVQVDSVGSGDVQLRDVTGNVAVQTVGSGDLDVGTVGGNLSVQKVGSGDVTHRGVRGSVNLPKPR
CLPFFDGA_02555	-	-	MQYRSLSLAGVALAVLFSLSACQRSASSNDRVVVDHGGAQSLTFLNGDLTLKADGQPPATITRDGKLLIDGKPVALDAEQQRLLLAYRSQIEAVGKQGVEVGKAGAALGVKAAGDAISGVLSGDTDHIGAQVEAQADKIKQAALKICDQVAALRAAQDALMQKVPAFRPYSTLEDSDVSDCKHSAA
CLPFFDGA_02558	-	-	MKKTLFAWFSLLSLCLLLAACGGRGGETTSSRAERSKPRVAVDSMNVMLRRAPAANATIGPDGSLRIDDIELPLPAAQRTELQQLFMHLQMQRQRTLETAAPDPNMRSVGFAPTPEITEAQAAVLRDIPSLQPYRDSFGNLQAERR
CLPFFDGA_02565	-	-	MPGPGFRIAALDPVRDGAELRALRAAAGTAVDLADAAAALDALGDHLVARSDDGQAVGAARLGADRRIAALAVLPDWRGRGVGSALLRGLIETAQRRHWPQLELQAPAAALAFCARHGFLPPPGGVAATAEAVPLRRRFDGAVAVEDAAMAIAASIAVLAQARRQVLIHSRMLDPGLLDDARVVEQLRRFAVAAHAKQVRVLLHDAAAPQRVGAPLLALAQRLPSVFQFREVSDPVDRSDATAYLVNDGGGYYFRGLGHRYDGETDLLGGGRARQLRATFDRVWERARPCSELRALGW
CLPFFDGA_02570	T	Diguanylate cyclase phosphodiesterase	MLFNSSATAREDASGGHAPARTAQALCRLLPPGSAVVVGCGDGVVGRLHGASAEAPEWLQALVAQTLAATELPPSTTPTVLHVHRTAEGACVVIGAQVRQPLDEAYRTAWCEAAVAFGLNLLDTERMRARIEGLEKSKQLQQALYEIADLAGADLEMSQMLQRVHAVLESLMYAENCYIVEYDEDQQSMRFLYFSDRHDDFVADPEQTYFLRDMPHSLTVGLLRHGRAVRGPSEQVRERLQVGYNAEHGPESRDWLGVPMLREGRVCGAIVVQNYDYALRYTDADRALLAYVAQHVQTAMDRRHAQVQLERRVHLRTQELQRANRDLQDEIQERKRAETLQLALFRIAELAIRSESLQQFYTEVHAIVGGLIDARNLYIALLSDDDTMLEFVYSVDEFT…
CLPFFDGA_02572	-	-	MSADEPLTPEERALAERLRLGRQALPPPALDAAILAAARAAVAPGAAEVPEYPSSAAERARAQATAAMPASAPASIATADPAGPGPAPASRAAPPASRPRWPTWLGLAASLVLVAGIAWRARPPVPPAPMPSAAPAPAATPATDAASAPAASPAPPSAEPAPDATAPAAPKATAPAPVASARREAEAPAAPLPEAQARKPVPAKSLAPPASPAMVAPVAPPAPAPPPPAIAADNSEPAAAPAAEQQAAPAAMALRAPARAATTQDTWARSAPTDDARQAKLAAAARAQAAATGSSEALSLQPSTSSAAPAAASAQPRSSAGVLAAAVEVAVEADAQLPPRRWLQRIRERRDGGELDVARASLLRFQRTHPYRTVPADLRPLLQD
CLPFFDGA_02575	-	-	MSFRQLPALGPDGEAYLITEFQGDAPRQQQAQHDPHADSGLRYELADGRKLIRRGQQFVTTGGELTLTAV
CLPFFDGA_02586	-	-	MRGMRVLCAISLWLSAFAAIAGESPARTVQTFYAWAIAPKHADGDVAQMRHLLGRELFAALEAQRAYEAACAKLVPADVKPHMLDQSPFFLWPDQPTALVSTTAQVTGAAAQVRARLAIDDQQWTDTLVLGRQDGRWVILDIVWQEGTLTQRLADFAAQRCTQ
CLPFFDGA_02588	-	-	MPIRTLSLFPLLLIGTSPELMAAPRHCLPYGPTQVTLSGILAPSPTDAAPPTVPHTHAHPDAAAAAAATQEEVLILPQPLCVAASADGRQPRHEQVRQLRLAVTADQAAHLREEGVGQVVRVTGTLAHAPIGPDAPPLRLSVLGVDSD
CLPFFDGA_02589	-	-	MHPVIHFRSRLLEVSAEPENPINPIRGSSLLDWLRVRVGDAMVLSEPDPEDWGWASEAECQGRTYLVGAYAEEEVDGNHTWMLQIEKERSFWERLLGRHAMRDDDPCFARLHALIAAEPRFTDVVVEREP
CLPFFDGA_02621	K	DNA-binding transcriptional repressor LldR	MATPFALRQFIGMTTSLKTAATAAAGQSPARLSDRVAAQLRTLIAQRGLAVDARLPAERTLAAELGVSRPVLREAIAQLASQGLLRARVGGGTYVQRPPTPEDQVVAPLQPFLPLLHADPEYRFDVLEARHALEGATAWHAALRATDDDRARIEAAYEALLQTHAQADAAAQAHADADFHLAIAEATHNRVLLQVMRGLFDLLQANISQSRQQLFESPRIFSALLAQHRALRDAILAGDPERARAAAHAHLEFVHSALRTLDEDDARRARASRLPSSP
CLPFFDGA_02646	-	-	MRILVLLMALAMPLVAWFSQRGAFGPSNGAISDRYPTLIVAAGYAFAIWGVIFLLDLAFGLWQSSARRRRVSALAQVRAPAALGFALTAAWMPVFSQQHFLLALAVIWTALAAMLLAALRLSRDPAPESGQTLWAWLPLSLHAGWLSLAAFLNTAQVIVAYRWLSTERMLPWSLVLFALAAVLLLGMNRAMRGNLAYAAAALWALAAVYVKQAASTLAGAQSAAWVALLLAAVLALQTLWLRLRARR
CLPFFDGA_02666	I	CoA-transferase subunit A	MIDKTLASCADAVADIHDGATVMIGGFGTAGMPDALIDALIAQGARELTIVNNNAGNGETGLAALIKHKRVRKIVCSFPRQSDSQHFDAAYRAGELELELVPQGNLAARIHAAGNGLGAIFTPTGYGTELAAGKETREIDGRHYVLEYPIRADFALIKAHHGDRWGNLVYRKTARNFGPLMAMAATCAIVQVEQVVELGALDPEAVVTPGIFVQRVVAVATAQEGACTH
CLPFFDGA_02667	I	coa-transferase subunit b	MHALNGRGIDRNALAARVARDIPEGAYVNLGIGLPTAVANFLPADKEIFLHSENGLLGMGPAPPPGQEDLDLINAGKQPVTLLTGGCYFHHADSFAMMRSGRLDVCVLGAFQVSVHGDLANWSTGAADAIPAVGGAMDLAIGAKQVYVMMELLTKRGEPKLVSACSYPLTGLRCVSRVYTDLGVFALGPDGARVLELVEGVSLDDLRQATGLALTLADSTEAA
CLPFFDGA_02692	S	endoproteinase Arg-C	MNRKHALYLALLAGIAGMSPAAMAATPPAAEMDSAPVEARPDAAALGGAELRSLPPGSAHAPRLIELAAPDSSKAAAMKQARGQQVKHGQPLQIGFSRDVAKPDINLRRLRWQTLPNGAQVTSFEIASTNAQALRAALQLSGSGAQPGDPRKATLRFAGDDGRVFQQSGAEFAGSQPGWSAVIAGARMVVEIELPAGQYPQGFALKIPQLSHLDISPVASETMMRPMIGESDSCERDIVCRANPTSGFTSAAKSVARMTFTSGGSTYLCTGTLLNNSNSPKKAMFWSAAHCISTQTVANTLQTYWFYDATTCGGSTVNSNYTTLGGGAYLRYTNTTRDTTLLELKSAPPSGAFYAGWSSSAIGSTGTAIEGIHHPAGDVKKYSLGKVTALSSSIDGKSP…
CLPFFDGA_02698	T	signal transduction protein	MTTIVPIMWIAISAGALVLGGGLWWWLRRGPGDAAEAPQARAHVEDADVSAAPAVSAPTAPAAPVAPVDPGLDPFADPALLDLDPVPDAAILARLCELAFAGRPVITSATPAPAVMAEAAAVLARIDAHPRYTPRRPHLLPQLTRAINDPTAGAHSIATILGQDPALAGNLLRIANSVVYRRHPEPIENLERAVALLGTEGLRQIVLAALLQPVIVDDGSVFGRCAAVLWEHTLLSAHAASQGPDREDANAAQLLALLCGLGAVSVVQVLRDVHARHAEAAPTPAAMTEMLEAWSAHCAKAISADWGLSPRVQRALEEQSGDADVATMSALGLALRRHRAAAAAQLAVRYRR
CLPFFDGA_02700	I	Methylmalonyl-CoA mutase	MSLPASRVPLPQTDASPLRFVTAASLFDGHDAAINIMRRLIQAQGAEVIHLGHNRSVEDVVRAALHEDADAIALSSYQGGHVEYFKYMVDMLRERGAAHVRVFGGGGGTITPEEIAELQAYGVERIYHPNDGMKMGLVEMIEDVVARAGRARDSGPGTRDPEQAGIPLPGIDDEIGIGRMLSAIEDGAFSEAELALLRKQWQSGLPGTIGSRVPGPGSRSGRTAPVLGLTGTGGAGKSSVTDELLNRFLASFPQMRIAVVSVDPSRRRTGGALLGDRIRMNALRSPRVYMRSMATRRQHAATNRVLKDCIALLKAVGYDLVIVETAGIGQSDSEIVDLVDFPVYVMTSDYGAPSQLEKIDMLDFAELVVLNKYDRRGAEDALRDVRKQWRRNRAAFQLE…
CLPFFDGA_02701	S	signal peptide protein	MFARPLLLATLLGGALAGAMAAAPAQAREVVELSVRTAPPPPRVERVVVRPGYVWMPGYWQWNGRHHVWVAGRYVVERPGYVYVGPRWEHYGPAYRFHAGYWVRR
CLPFFDGA_02716	-	-	MRALPPILLLLCLCVFAPPAMAQRVNRCTGPDGTTVFSDRRCEDVGAIDRLPPPAAPGNVGGNARGLAPPQCVRRLSVLVQQIRSAVDARDVNRLSALYWWNGVSDDGAQRIFDRLEAIVRRPLVAIVPVLPETGGTTAPAAGTSSTAASATTATSAAADADGGEAPSRPHPTGLRLQQTLAGSITPASTVLDLRRQYDCFWISF
CLPFFDGA_02754	K	Transcriptional Regulator, ArsR family	MRAHASEAARLLKALGNEKRLLLLCLLVDHEQSVGELNARVELSQSALSQHLALLREDGLVQTRREGQTIYYSLVPGPVQRILEVLHGIYCSAAPPAATRSDR
CLPFFDGA_02756	M	Efflux transporter RND family MFP subunit	MRVLRWPIRCAWRARRLRGTLAAPAATAARGNGRAPLAGAFAALAMLALAGCRHDAATVAPPPLPALATVQVEPAAMASRSWDGVVTAVEYADLSAQTGGRVRSVAVDVGDRVAAGQVLLQLSAVEQRAGVASAQAQVRAATASADEAEASYRRYASLAGAQYVSRAQLDQARATRDAANAARAAAVAQLAQAQQPADYTVVRAPFAGVISAREVQPGEAVAAGQALLSLYVPGAQRIEVQVPQSDADAVRAARRAQVRLDDGRILQIPQVTVFPTADPRSHSVTVRVPLPALQPAPAPGTTAKVEVPLAAGDAAESASLRIPLSALLQRGELSAAYVLADGRLSLRQLRIGQRDAQRVEALAGLRAGERVVRDPVAAGQALAAQRRALAER
CLPFFDGA_02757	P	acriflavin resistance protein	MAARFGMSGRLAAFFQANPLTPLLALLGLLLGLAAVAITPREEEPQIDVTMANVFVSLPGADAREVEQLLSTPLEQKLDEIEGIKHVYSLSRPGQAVLTVEFEVGVPRQTALVRLYNQVYSNLDVLPTQMGASAPLVKPKGIDDVPVMSVTLWSDDPQRSAADLGAIARTLETDLKRLPGTRDIYSIGAPPRVVTVTLDPARLAAYDLTVADLGQALRGANVVRPLGDRIGGGRAVPLSAGRFLADADAVRELVIGVHDGRPLQLRDVAQIQAGADLPTAYVWYGTPPTRGGPAQGRAPAVTLAIAKKPGSDASALTRAVSARLQALRGELLPQGVHAEVTRDYGASAAAKAAKLIHKLVFATASVVLLVLFALGWREAIVVGSAVVLTLALTLFASWA…
CLPFFDGA_02758	O	OsmC-like protein	MPIGDPIRVTLEQDTDFAFRIRFDETTLEPWLSDETAPLGQERGPNPTRILLAGIANCLAASLLFAMRKYKNDPAGVVAHITATPMRNPEGFWRIPQASVELQLPGANQDYAQLERILAQFEQFCVVTQSVRQGIDVQVTVKDAQGTVLLGDKSIEAGA
CLPFFDGA_02761	M	outer membrane protein W	MPPRLFRRLAVAALASIALPAAAQSAGHFTTSYGLHGMVPGSSNGTLRGSDQRFDADVAPAVSFSYEYFFRGNLGVEIQGLVGQQKIGVDRGGDIGSAWMLSPTISLQYHFNGNGDISPFVGAGLNYTAFLGSDGKGAFSSNDVKFKDTIGPALHAGVDFAVGERSAIRVDARWTGMRSDVKVDGSTLGKAKLDPVTYGVAYLMYF
CLPFFDGA_02775	S	Uncharacterized conserved protein (DUF2164)	MSAPARTAVLGREDKRAIAEQLQAYLRTELQQQIGAFEAEFLLDFVAERIGAHYYNRGLDDARALLATQLDTLDDALYQLQQPTDARR
CLPFFDGA_02777	-	-	MPPPPLPRTAARNQNIDAMAKLSLLIGVLSLLYSLGQALLLLTLPDGAIEGMLREAGLPLPPLLQWCVAHALALSWLSALLSAGLCAASWALLQRRDWARRAFIVFLVVTAAANFAVLPLLWQLFDLLQVWAPQHAFDPQQLQHDLALGRITLMVSGALTALVFAGLHGWLVYQLCRPALRAEFRR
CLPFFDGA_02810	Q	Dienelactone hydrolase family	MRRHLFAAALAAAILTLAAPPPAHAERVTDFRMPVVVQGVDYDLAARVYRPTGPGPFPLIVIHHGTPADKRKLADTRLGFARAARWFAARGDMVVLALRPGYGSSSGSYLEGAGNCHDVDFVVAGHKIAAAEAAIVDAAARLPGADPQRIVVVGQSAGGLGAVALADAPPPGVRGVISFAGGRGSNGKEVICAGEDRLVEAEKTLGAANMLPQLWLYAENDHFFRRDLAHRMYSAYRAGSTPPVTFVDLPPFGDDGHKTFAQADPSVWARPVAAFLAQVVPQADGARAPASASR
CLPFFDGA_02859	-	-	MPTPYKSTQPLDAWKRPARPSSARGEAHARADRGSPWAWMIVIALALAVAGWWLAVDRDDDGSGYRATQSTPSTPANDPPRPQPTH
CLPFFDGA_02865	-	-	MLAGIGGIAAIVVGWGIGLFEAKDVPVPPALQAGKDVAAGEWSLRFDHVESSDRLPDGEVVSRDGRKAIVLYLQATNRTAQTSGSLVQAVALKAPPRGADARPTAYLLRDRAATTELQPGLPEQIALVWTYPATEQVAGRLRFDITARTFKAFDNLYAQPIWTDPHPVGVVELPLGAARAGAQAGEP
CLPFFDGA_02866	-	-	MKRLSAIAILLLGFVLLAGMRWTIPRYERITGPIAVSGAPGGWVQTDNLAVNAGTPQLAHTIRFKAAGAVQQRDSGGVWLVVPVRSKVARATARVYGRVWATPDGRRYRASGRAEMGDAVLSSIKTLQPGLERKDVLVFELPSALARAGGTLLLSEDREPQLTAEVQVRYPPLSPAAAVTDVLDLDALHARL
CLPFFDGA_02867	-	-	MHASDRDVPPAVSERRMRWLALAALVVLVPCTMAATGWRDARELLHAREWRPVDVAMAQTVDYDGAAVRLASVDVLPFEAGLPADRTFVRTRLALVPGAAGAQWSDCTLKLIDSTGRSWSAIDTVPDLLQRALAKPGESPGVACDGLAVSAAKPGVPLAIDGYYLVPRAVAAQLQLTVSTRGGRPHYLRFARGATP
CLPFFDGA_02868	-	-	MTEMALRGGPLGLIGDTLRLWCRYLPQLLAVALAGVLLNELLLQAAVWIGYQNRLAGLLSLTLVVLVKLVIFVLLFETLRPALPGIASAALADQTDATTAQDEGRARWRRLSAIVSQALVPFFAYYAAWGFLGETIRAYGREGLGQFNPFDPTYRGSLFEVSGGWWLAASVALLWLIRRGAKKQKQRSAHPAWNVLIVLCEAGWTFVGMYVLTEWKGGVFRWLAHLRIADLGQQLWQGISHPIGVAHAALPGAVEQAPPGVADTLVVIFFSALLPVVWLALAALIYRYDVHNAEWNAPGKWSSKVDGTLGLWRKLPTWLRDFIGHFWAGTVSRYRAAANSVQLAGATGLAALVTLIVLYRALDWASAWAWMGLTRLIGPHPQVVWQAIANQLSVVLGTP…
CLPFFDGA_02869	S	Protein of unknown function (DUF3617)	MRLTMPATVAVCVLLAACGKGGDKNGDNVAMSNASVADVAKVQAAKLQPGQWEMRVEQVSSETSGGSGNMPQMPKVPPSTAKVCLTAEQINDPTSLFGSASPMQKNCVYDSFSMKDGKIDAKMHCTMGDIKVAGTSTGTFSATEMSSESHSEITGLPGGMSMKTHMKMDGKRLGECQPGDIKAGDTKAPAAG
CLPFFDGA_02870	S	Uncharacterized protein conserved in bacteria (DUF2252)	MPSLAERPVILERKRTLKMARSAHAYVRGNTLKFYEWLAASPAARRVPMGPAIWICGDCHLGNLGPVADGEGRVEIQIRDLDQGVIGNPAHDLIRLGLSLATAARGSDLPGVTTARMMEAMIDGYGAAIEDPTRDHPGAEPETVRSIRREAFGRRWRHLAKERLQAVEPRIPLGEKFWALAPEEREALERLFADPAVAQMVLSLKGKPKDREVRLVDAAYWMKGCSSLGLLRYAAIVALKTGKGHWSYALVDLKEAIAPIAPAAPGARMPADNAARVTAAARALSPYLGSRMMPVHMLGRSLFIRELSPRDLKLEVDQFNHVEAVRSARYLAFVVGKAHARQMKPRTRAAWLQQLDADRRKAIDTPSWLWESVVALAGHHEAGYLEHCRRYALAA
CLPFFDGA_02878	-	-	MRFLPAVRGASSRPPAVAQRCRTGTAARRSAHPCAGAALALALAALHAPAATAGDIGGAAGISSQLVDRGIAVTRATPTLQGALFWLPAPGWSLSGSASVALDAPGTVLMSSLGLSRSWTVSDSWLLQAEVLLYRYPGARANRLFNRDEVSLGWSYRDRLSLSLAAFRMPDSGLQQRWYGALDLTAHQPLTGPLSLSVGAGVSQAPPTLYGLEYTAHYRYGHAGLIWNAGRWSLEVDRVFSNARTGYADRGLWPWVASVSRSF
CLPFFDGA_02889	K	Transcriptional regulator	MHVAPAFAEHDLGALDALIADQPFATLVTVADGLPCATPLPVLYRRDGERILVEGHWSRANPQARHAGPALLIVHGPHAYVSPGWYPDKEAMARVPTWNYATAHLHGQLHPSDDEALLATVVARLSERHERALGSDWRYEPDNDAHRRQLRGIVGFRLEVERVELKFKLSQNHPPANQAAVREALQGQADTGAQAVAALMHARRPD
CLPFFDGA_02900	E	Transglutaminase	MLIRLGYEIRYRFAQATPMLAMLDIHDSRRDDIVAATALHSVPTVPLRTYGDGFGNRCTRLQAPAGTLTLRADAVVRDSGLPDQYRYDAAQTPVEQLPDATLVYLLGSRYCETDLLSGMAWELFGGTPPGWARVQAICDYVHTRIAFGYAHACATKSAAQALQEGRGVCRDFAHVAIALCRCMNIPARYCTGYLGDIGVPASDAPMDFSGWFEAFLDGRWYTFDARHNVPRIGRVLIARGRDAADVAISTTFGDNVLESFVVWTDETKQAQLDTRPCATAGAITAAGCEPGNALAC
CLPFFDGA_02932	T	protein-glutamate methylesterase activity	MFANDGDATSTPVALLARPGKARERLREALHLVGAAIVLEDDPGAIDAQTLSDAAPAAVLIALEPAIEDALERLDAALAMPGVTVIFDEAELAARREGWEAQRWARHLAAKLQGHQDVLPPGRETETGLQPEPGLPATPAQLHDDAPIGLHVEEAAGFAEAAPEDGMYAWQPPADVAPGFEDLQFARAEAAASEASAQPAAPHVDATPAAPAATPAALPASAWSLVDDDAPLPAAAPRAPQHIPQFSTEGLSLVALESEEPAATSGAGAGAAARGAVLVMAGIGGPDAIRRLLAALPESFPLPLLVQLRLDGGRYGNLVKQIARVSALPVLLAEAGEPVTPGNVYILPDDVGVHGTAGLRFVAQDAGASVVAGLPAAHSAVLLLSGSDPQQVEAVLALA…
CLPFFDGA_02968	E	Catalyzes the isomerization between 2-isopropylmalate and 3-isopropylmalate, via the formation of 2-isopropylmaleate (By similarity)	MAGFATLTSRSVVLRQTNIDTDQIIPARFLSTTERAGLGRHAFNDWRWQADGTPNPEFAFNQAHNAGRQILLAGRNFGCGSSREHAPWALTDLGLRAIVSSEIADIFRNNSLKNGLLPIVLAEDDVQTLMQRPDDALTVDVAARELRTPDGRVYAFPLDAFSQTCLLEGVDEMGYLLLRQPDIERYEATHAR
CLPFFDGA_02983	M	Mechanosensitive ion channel	MRLLPRSASSSFLLRYALLLLWLCAAVASAQPQDAADAPPDPQTLLDNAAKSLKDARGKEVDAGNQAAFQDLVTQVSDASNDAQTAVDALAPQLAQVEARLQQLGPAATGDSPDIAAQRKALTKQRDSLDSGVKRGKLMVVEARQLADEIERARAEHFSQELSLRSPSPLSPALWKQIAADFPDDQAKLLALYTLGMQSLQDAIAEHGSGALGVGIAIALILLFPLRYLLRWLGKRYAVSRAPGSRLRRSGLAIWFLLLGTLTPGLAALALAEALRSIDAVPERLDAVLNGFVVVSFAAAFMGSLGASVLLPNQPSWRLFPIDDATARRLRKYTWATAALAWLSSMLLVINQAARTSDSATVAADGVIALVYGVLILATLTSLSRLRRRQYAEAAAQAL…
CLPFFDGA_02984	C	quinone oxidoreductase	MSPTHAAALPDTMTAIEIRQPGAPEVLVPVRVPLPHPGRGELLVRVAAAGVNRPDVMQRQGSYPPPPGASPLPGLEFAGEVVGLGEGVERYRLGDQVCALVAGGGYAEYAVVHERNALPVPAALSLTEAAAVPETFFTVWTNVFQRGRLQSGETLLVHGGTSGIGSVATLLGRAFGARVISTVGSADKRAASLALGAEAAILYREEDFVAETKRLTEGRGADVIVDLIGGDYLARNYQAAALDGRIVQIGIQQGKVRELDLMPLLAKRLTHTGSTLRPRSVMEKAAIARELEQQVWPLLAQGRIKPQVDRCFPLQEAAQAHALMESSAHIGKIVLTTDAR
CLPFFDGA_02990	-	-	MTSPLHPVRLTLLAALTAVALSGCGKPGDQASRTAPATSPEPTAAPVGGESGRAPIGGDASAKAMLQVLEGNVVALSKQALSRNVSKTVADFARETIAVHHDADPATAGKGGPGDAEKIDAQVAKGRAQLQALGDEKDDSAYMNAYAAAVVRQYSDALSVIDAELVPAAKEDATRQELQQARKRIAEQLERAQALASARY
CLPFFDGA_02991	-	-	MKQRWTALRNGMLAAVFLASMGFGAVQATAGDGIEKEAACSAWACQQECAPFGGELGPGGPGKPLVCYCCG
CLPFFDGA_03006	-	-	MHMQSPNPGQDPQQPPNEVPGQVPNPGVDPTPDRPIDPIPDQPTDPTIPPIQDPVGDVDAPVPGPRGPTQYV
CLPFFDGA_03015	-	-	MGPLLLALLPLATHAAPEVPDSLRVSSTNTYAAGTPEWRQVRDWLAKQKTRGDVMSMGNPDRLGPIVLTYTRTLHGVQTRAPEPLPLPDQGTPGDSIAIASCIGGVRQSWIYGVEARPADAWTLTSFATSQTADCKQADGTH
CLPFFDGA_03016	I	Acyl-transferase	MRAIVRLAVCIAASVLLIPPQWLLMRFTRGRAAFVLPRLWFGCLRRALGIRVEVVGTPRDAGGTLFVGNHISHFDIVVLGSLLRARFIAKNDMERWPGMRHIGALAQTVFISRRRQDAAAVAAAVAAQLRPDHDVVLFAEGTTSSGERVAPFKSSLFSLFLSANAGARQWTLQPFTLEVRSVDGHPIAQGGDRDAYAFYGEMQAGAHVAHFLRLSGAVVRVTFHAPLAVAPGSDRKALAAQLHGIVASALPSAPADAAAAA
CLPFFDGA_03017	-	-	MIDRMRRLLSRTSPRGADTAHEAAGPEPAPEAQPRHALQQLLLQVLQREGHAATLHDEVVVLGNGLQLLTELVDLAELRKGVRTASCIRVHHRSLFPDGIVEFQHSIGEDTDASLASGFTTWARTDLVALSEAVAAPADARCMTLQMEFPASATTESALRRTVVLGPVAHMNGDAARAAAGEDTEHAFCPCCLFTNSLDALMPLLQRDQRMLGIRLFASRDADGEVAADCRVNGEDFPDGVACLRRYAESWPALGAMEFRKQYAVVRLPEPVAPDIAH
CLPFFDGA_03020	T	Diguanylate phosphodiesterase with GAF	MASTEDLPEPHPLFELLSGEISDRELRRCLRVVRLHLGMDVAFLSRFRETDRVLDHVDGPPDGPIHEGQILPFADGYCMGVVRGELPQLIPDTSLVPAAQCIPATWQIPIGAHMSVPIQVNGRIYGTLCCFSFLPRHDLGERDIGMLRAFAEIFALRLHEVEAHKLERQAMIDEIDGALAAGAPRIVFQPVFALQGLRLHGFECLSRFDVVPQRGPAQWFQQAELAGVGIRLELHVLAKALAYLRRFPPQYRLSVNMSPELIMSGSLAGLLGDDTEVTRLILEITEHAIVRNYQALAQALAPLRERGAQVAVDDAGAGYASMRHILQLQPDVIKLDMSITQCIHSDRSRRALAKGLTNFAHEIGTRVVAEGVETAQELDALRELQVDLVQGYFLSRPLS…
CLPFFDGA_03023	F	Ribonucleotide reductase, alpha subunit	MAIKIDQKIKGYAVVTPEDKARDAAAAVPASSIDRTTAEAEAPADNIIHMHERIERPDVLIGSTYKIKSPLVEHAMYVTLNDIVLNAGTEHELRRPFEIFVNSKSMEHFQWIVALTRIMSAVFRKGGDVTFLVDEMKAVFDPKGGYFKAGGVYMPSLVAELGSIVEEHMKSIGLLHDPEMSDHQRALIAEKRKQYEERSKKNSDVSKAVPSPAGEGGRRADEGAVSADSTADHEEDIAVTGDGASFPPSATMCHKCNTKALVIMDGCATCLNCGYSKCG
CLPFFDGA_03024	-	-	MSNGNGVTATLTQVAENVKETATNVGETIAATASEAVATVKQTAETVQKRVQDQVAKTRKAVKKAEKAVAKRAEKAGKAVKKTVASARKKLEAAKASAQAEAAALTKGGKKTAKKAAAKKAPAKKAAAKKAVAKKAPAKKVTAKKAAPKKAVKKVAAKKAVAKKAVKKAAKKVAAKKTVAKKAVKKVAKAVKKSTAKVAKKSAAVKKTAVRKAAGKKAAATRAKK
CLPFFDGA_03025	F	Provides the precursors necessary for DNA synthesis. Catalyzes the biosynthesis of deoxyribonucleotides from the corresponding ribonucleotides (By similarity)	MSTVRLEVVQTGSKHDPIPMQPASQDIWDKKYRLKTKQGDPLDADIDGTYLRVARALADAEVGEEQRAHWFERFAWALRRGAIPAGRITSNAGAQEHKPATSTINCTVSGTITDSMDGILEKVHEAGLTLKAGCGIGYEFSTLRPRGAFVAGAGAYTSGPMSFMDIFDKMCFTVSSAGGRRGAQMGTFDVSHPDVKDFIRAKREDGRLRQFNLSLLITDGFMQAVEQDADWPLVFPVNRKEEADVDLADASAVVWRDWPTHKDYIVRDDGLVACKVYGHIRARHLWDMIMVSTYDYAEPGFILIDRVNEMNNNWWCENIRATNPCVTADTWVQTAEGPRQVADLLGTPFLARVDGGDHASGAEGFFKTAHKQVVRLQTQEGYALRLTADHRVRRVVRQT…
CLPFFDGA_03026	P	Rieske (2fe-2S)	MHSLMPAEAYIDEAWFARERELLMKPLWQFVAPRMLLDKPNAFVRRSICGVDVVVQHIDGELRAFDNLCLHRQNPLQQQPQGVRPLVCSYHGWRYGADGGVDNIPFQDDAYRLAPEARACLRLRRFAVACIGKLVFVNLSPAPMPLEAQFSLEALEMLRAASEQFDDEVLVATFEADFNWKLAYENLRDALHPRFVHARTLAQQVKFQVQMDDAGVAEARRYHAEGSASREAHLARLRDFSSGGLNEPLVAMAHYPWHAHVERFGNDDWYLNWLLYPNLHIASGSGGYSFIIEHHQPVSAQRTDLLVYYVTARKKHHYPGSDAVLLGHLHGAEKVLREDIEIMEQVQSGLRAGAPRAVLGDYEHANMQIERWYMDVMEGRHVL
CLPFFDGA_03028	-	-	MTAPDPTNSEPTWLMPTPHGVLHGFASATPDRLQRALQLLLGAHGALSLQEWRQRVGGDAQRLLQEAREQQWVQLLRRAVPGPEIRLDDFAQHVIAPLSAERRAVLASDSGFCLGHAGLDQEQADTLSVAAADFSGFAQRQSARGWHGAHRYVAFYSEPQLLLPDWSFVPFWVDGAGYWLVLGGEALLNNLAMVELVWSIRLAAARFAPPA
CLPFFDGA_03029	-	-	MPTLPARDPARLVMRTHARALLRDPRDAAAHLARLHAALQLHDNEPTQGVLADLFVALPRHDVALRQLALQMAAAHLAPHVAETFQRHSQGHALLPINALATRWSVLARPSADVPARVRRASPDHSRRMVREVVDALCDGAPIAAARCEREFLDYCISCQDKLAFMLATRELRRHALALGDRWDSTARWLQQREPLGGRNVDALSFSSASAPR
CLPFFDGA_03030	P	ABC-type phosphate phosphonate transport system periplasmic component	MSCTFLVAPDFAPEYFGGWYLLSTVLQRRAGLGLRLLMPADAAEQRQLLDDSVVDLVYASPFDASALIRDRGYLPLVRPRGHADEVVIATAAEAPARCVEDLPYGCRIALTANHDVRLIGLRLLEPADLEPERIAWRPASSYAAVARLLLEGEADAGLFLATAYHGLSRLTRARLRPLVESALCDIGHVLLAHPRLGPQLPVLRDALLALGDAAHRDDQAVLDALGLERGFEAMATEDAEFMIDLIDTLLD
CLPFFDGA_03031	T	methyl-accepting chemotaxis sensory transducer with Pas Pac sensor	MPLPPMQAPHEPHRSAELRYHDGSRRTVYWSEREVAYPDGRLIVSRTDLEGIITHANDAFVELSGWPRELLIGAPHCILRHPEMPRRAFRELWDTVLAGEKWHGYVKNLRRDGACYWVYATALPNVRDGRVVGFTSVRRKPSRRRIDALQPLYAQWLQDERAEPLA
CLPFFDGA_03032	S	Roadblock/LC7 domain	MRTQQLQQALEGLNGATADIEASALISLDGLMIASAMPQGMDEDRVGAMSAALLALGERSARELARGALERVLIQGELGYVIMSAAGREAVLTVLAKPSAKLGLVFLDIKRAAQALQQIL
CLPFFDGA_03044	P	TonB-dependent receptor	MHATSSRLRAAALPISAPHRLRYAGAASLLSTALVACLATSTAQAAEAAASSNADTTPTTLSALDVVASPHAAAVAPTQVVGPNRYVINAGDMDADIAGSNGLARLKTVPGASYTATDGLGLDVSATSLFVRGFRMNEMGITFEGVPLNDSGFLSLTGTSVVNVGVPDAIGTITVSPGAAPVSVFSSSANGGALEYRLGEPKDTPGLRLKQGVGSDATRVTTVSAQSGQLGDNGPKLQVDLQRLGADKYQGGGTQRFLRGDLKATQDVAWGTFTVFLSGSHAAMWGYNNLSFDMLGKLGWRADSLYPDYAKAYAIALPQNAGASCGVYRCGTLAGLLPYDTGQVTDDRIASLAHDFRISDALSGHVQVYSAHSRTHATLSDPTTPSPNGAPFSEQVQAP…
CLPFFDGA_03053	S	Protein of unknown function (DUF1311)	MHQHQGTQRQRRLRAWLIAAMVAGVCGSAAAQQTDPRDAQLQQQQRLLQQQAQQIQQMQQQLQQMPPAGADAAAPSDGLSATYHDCRKQAQGLDESRRCIQREQRVQQERLDRAYDKLRYRISGTDRSRLMDAQYTWQQSNDQAAQLDRAFGARGQEAGLQSAEATLRRISSRADELEGYTRGGR
CLPFFDGA_03054	G	Coagulation factor 5 8 type domain protein	MFRAFATLALLASAGLAAAQAPGQRSYANPIDLDYRYNFEQLNEGISYRTGADPVFVRFGDAYYLFQTLADGYWRSSNLLDWQFVTPSRWPFESIVAPAVVADGDRLVIMQSAFEPRPLLQTRDPASGKLDFLTRLLPKLPRAQPIGTEMKGRPLSDVPPGPWDPDLFIDDDGQWYLYWGSSDRYPLYGIAMDRNAQGFAFRGVPTPLLALDPAQHGWERFGPDHRGARFPDGSPIGSYLEGAWMTKTGGRYYLQYGAPGSEYNAYANGVYVGEHPLGPFVYAAYNPVAYKPGGFMQGAGHGSTFQDAHGNWWNSGTAWIGANWTFERRIVLFPAAFAADGQMRVSTRFGDFPHWMPDGPVADPEALFTGWMLLSYRKPATASSTLDGFAADRATDEDP…
CLPFFDGA_03059	S	Pfam:DUF88	MKTRHRSDSDDDQPRLAVLIDADNAQPSVIEGLLAEVAKYGLASVKRIYGDFTSTRMTQWKQALLKHSISPVQQFAYTSGKNATDSSLIIDAMDLLYTGRFDGFCLVSSDSDFTRLAQRLREEGPTVYGFGERKTPDAFVQACDKFIYTEVLRSEASAAEPAKPAAAAAKPAAKGRKKPAATPAKPEPTPAATETKQAPLTLLRQAIEEASDDQGWAGLGSVGSYLNKVRPDFDPRLYGHKKLSDLLRRLSSHFELEERGNEGGGKRIFVRSRG
CLPFFDGA_03066	O	AAA ATPase	MSELQDLVALIRANTPLIVIETQEEARIVDLFRQALMQVWRALHRWSITEGLRRIDLDREDPPSGPPDASAVLQAIKQADQRGIYLLLDVTPYLGYASHQRLLRDIVERRHCQPHVLVLIGTRIELPAELEALATRFNPRLPDANALLKMVQEEALGYAREFGGRRVEVDGEAVKQILRNLRGLSLIDARRIARQLIYADGALTASDLPQLAKLKFELLNRSGHLQYDNDATRFEDVAGARRLKQWIAQRRAVFAGTAPPGLDPPKGVLLLGVQGCGKSMLAKATAAGFGVPLLRLDMGALYAKYHGETEKNLRDALAAVEQLAPCVLWMDEIEKGLASGGEDGGVSRRVLGTLLTWMAERGSADGSAAVFIVATANQVHELPAELLRKGRFDEIFFVD…
CLPFFDGA_03125	-	-	MIRPWPGLLAALLCAAGGASGQPQDPPPAQDPAPQRIALAQSLTPPCLSIVQDTASIGLQRDVLERAAAIARTLPTAPHGNEAQRLAWIAGTRAQALLDAAEGAGVTRDRFGCNALAYAKVPADSFYLVGQLLEHGQAAVWLPASGRFAATVDIRRDNPQCQRGPMGSLAYRIDDEKTPLLFLVACVT
CLPFFDGA_03136	L	Extracellular nuclease	MRMPPPSLLSLLLLVAAPAAQALTPPTLLPIGQLRPGPQAQGVVFEGVVTARVEAGGSGYLVQDAGDDDPLTADALLVRGDAERSLAPGDRVRVWGELAPQAAASAKAGTAFVGRSVLEQGHTVLARAQPLPLQVLDAAPADWSALAGMRVRIAAPLTVVDNDALGKTGELGVAFGGRLWQPSEVAAPGSAEQAAVVADNARRGLRLGTLGAPTPTPTPTSTSATATATATAKLPDYLGSAAAPPRAGSTVQDVEGIVGGVIDGVARLYPIAALQLTPPPEPAPPQVDGTLRIAAFNLENFFNGDGRGGGFPTLRGARTAAEFQAQLRKLVATIRPLQADVAALMELENDGYGPTSAIASLVDALNAGGGDWRFVDAGRGPGDNPIRVGLIYRASRVSP…
CLPFFDGA_03139	P	tonb-dependent siderophore receptor	MTLHPLSRACLLGMALSLPAHAASADTASDADSGADAAQAIALPTVQVRADAQSGFRATGPVQADKSDAPLAQTPFSITVVPRALLDSQQARTLSDALHNVSGVVANTYGRRGWDDLIIRGQTASDALFVDGLRTADSNRVAEQLFGVQQVEVLKGPASLLYGQVLPGGLVNLISKHPGAEPMRRVDLGVGSDGLRQGSVDLNQPLSADGKVALRLNALAMNSDDPTDHVYFRSRWIAPSLSLDLGPRTDFVLLTSYQERDYIRQQGLPWEGSAEPNRNGRIDRALFTGEPGQRPYHSHQSRIGYVLDHRFDNGWSLHHAARWQSFGLDGFLIANNGLAANLRTLRRTATQQQFDGRTWVQDTYLQGGFATGTWQHTVTAGLDAFKTWEWNVQSTCRVG…
CLPFFDGA_03144	T	Diguanylate cyclase	MEWIAHLAHAGTLLIVNALLAAVSSAMFLALYVTGRKERHARSLLLLTLSYGVFTLGFGTLLAPAWHYMDVWVAPAGNVTLDVATALTLLAVNAYLRRPLLQWTLLVPVALLCVLELYSLHYTGLDHRIMVIFGGLVRGMLTLATAVALWRHADSTVRTPARFTAVFHFLWAGMVGLRVVWWAFHPDVDTSYDPTTNFGLLSRIVLTASITPGFLWMLTREMNAELRRHASQDPLTGVTNRRVMWERGEAATLDAARKRASIAVLMIDVDHFKAINDRFGHAVGDQVLVAIAQTLTQHIRMPDLLARIGGEEFMVLIPQGDEASVRDLAERLRRRIEQQQIDAAPEAPLVCTVSIGYCLSPGAQASWQTLVLAADQALYAAKRAGRNRVAGTTIT
CLPFFDGA_03145	-	-	MSTDSADAAAADYAAQLQRFAALHAGGEAQQLADNAHARIEVLQAGALALPVTVGERHPGNAWVCSPRTTYADYAAEEAARLLPGALAAPVRGLCGGIGAWLDWARIDRAVTLNNWLLSTNLYPPLPPSGLRALLDAARACWPDHALWFRSLNAVDTPQWLHALQAEGFTLIASRQVYLYEDWPRLLRHRDLARDLKLVDRRDLQRCGNDAIGEADYARIAALYAQLYLEKYSHCNPAYHAGFLRAWHRAGLLRFDGFRDGDGQLVCITGLFGVGGTVTAPIVGYDLQLPQRLALYRTLTACGIDHARRYGQRLNQSAGAASFKRQRGGMPVIEYSAVDARHLPLRRRQPIAALGALTRRIGVPLMRQYRL
CLPFFDGA_03147	S	Beta-lactamase domain protein	MSAPRLRWRLYEAGHCTHPERATRRGAPLAPCPFPALAALLQHPQQGDLLFDTGYARHFFDATARFPERLYRWLTPVQLAPGQSLREQLARDGVDADRIGWIVLSHFHGDHVGGVADFPQARLACAQQAWDDLQRRGRLAALREGFLPALLRGARPRMHWIEALPATLSPAALRDFDTPRDLFGDGSVLLVPLPGHAPGHYGLWFEDAHGPVFLIADAAWSSAALADGTPPPALVTRLLGEHRVYRDTLARLHALRQAEPGLRLVPSHCRQWRPAPAEHTHG
CLPFFDGA_03149	I	synthase III	MSVHTSRPIALRILGTGEYLPAQQVPAEAFDRRWGKPAGWTLRHTGVATRHYAGADEPATFMGERAARAALDAAQLQAHEIDCVISACSLMEQAIPCSAALLHARLGLQGSGIPAFDINATCLSFIAALDLAACAIAAGRHRRVLIVASEIASVGLNPDDADTAPLFGDGAAAVVLGADSGDSGSQLLAARLETYSEGIDHCRVRAGGTRLRLDHGVDALRAGSQFEMNGRATYRLAAAKLPGFLQRLLAQAGVELAQLRRIVPHQASAKALRHLRVALGLAPDALIEVIGHRGNQMAASIPSALHQAIHSGQIVRGDLIGLVGSGAGLAFGGAVLRY
CLPFFDGA_03150	S	Acetyltransferase (GNAT) family	MRPTRATSYSLQMRENGTLDIRNAAMADRQAIVTLMAALDYAGTEDFIEARLAQLLGHPDAALLVAAAGDDVLGVLSLHFLPQLALAGDICRISYFCVDDRARGAGVGQRLLAEGEALARQRGCDRLEVHCHSRRERAHAFYRREGFVEAPKYFAKSLRD
CLPFFDGA_03152	C	aldo keto reductase	MQTRTLGRNGPRVSALGLGCMGMSAFYGGRSDDAASIAVIHAAIEHGVSLIDTADMYGPHTNEVLVGKALAGRRDQVVLATKFGIKLDPNDPAARGIDGRPEYVQSACEASLRRLGGDHIDLYYQHRVDPNVPIEDTVGAMARLVEQGKVRFLGLSEAAAATIRRAHAVHPITALQSEYSLWSRDPEHDGVLDTVRELGIGFVPYSPLGRGFLTGAIRSPEDFEADDYRRHSPRFQGENFDRNLQLVERVRELAQAKGVTPGQLALAWVLAQGEDLVPIPGTKRLAYLEENLGALQVKLSAEELAQIEAIFPADAAAGHRYPAASRGALQG
CLPFFDGA_03154	C	aldo keto reductase	MALDHYRLLGRSGLRVSPLCLGTMTFGADWGWGADEAEARRLFDLYVDAGGNFLDTANIYTNGSAETLLGRFVAGRRDRLVIASKFALNPFPGDPNGGGNHRKALLRSVDASLARLGTDYLDLLYLHAWDGTTGIDEVMRGFDDLVRAGKILYAGISDTPAWQVARMQTLADLRGWTPFVALQIEYSLAQRTVERELVPMAEALGMSVLAWSPLAMGVLTGKYGAADLARVRAAASGGAQVDGVGRAEVAHSQRTFNEHALAVAETVVALAAELQRSPAQVALAWLLARGAMPIVGARSVAQLQDNLGALTLHLDAEALQRLDAASAIELGFPHDFLASPNPQALLSGGTRIQPR
CLPFFDGA_03176	-	-	MQAAPAAAASPAAAPGLQADALPMQWRCGEELVQAAADPARERLALQVRGTHLDMQRTDAGGATGARYTDALGNTFWQSQPDQATLTLAGLGETLKCVRHDSGMTG
CLPFFDGA_03203	S	Glucose--fructose oxidoreductase	MEPSSPNRRRLLLAGLSATAAGMLGASTWAATPARRRKPLGVALVGLGEYASSRLAPGLALTRHCRLAGIVTGSPQKIPQWQARYRIPDRNVYSYDELERIADNPDIDVVYVVTPTHLHAPLSIRAAAAGKHVWCEKPMALHAEQAQAMIEACARNKVRLSIGYRMQHEPNTRRLIALAGERPFGAMRSVRAEAGYAGYGDTDPAQRPWRLRAQYGGGAMYDMGVYPLNAARYTTGAEPLAVTARRSTDRPALFDEVDEHMHFTLEFPHGITATCAASFGRTMNLLRAECAKGWYELAPFQAYDGVRGRASDGRLFDARVRHQQALQMDEDALAILQGTPLRVPGEEGLRDIRIVEAIQRSAREDGARIVL
CLPFFDGA_03207	-	-	MNRIVPRLVPFAFALLAAPALAMAQSAPDEVTLHQNGQIINVTSVEPNSIVGDYHIDFAKLDRNHDGYISRAEAKADPTLYAEFDAVDVHHHGRLSKADLEGWMST
CLPFFDGA_03208	-	-	MQDATRTQTVDLLISHSQVQLRARTFDEAACRWGPRNLEQGAILHRDYVVFDPLPEDAFGAQVHVVLATTFAPDPRAQRRMQVPFRVNPDARVQVASAAEAFDVTLALQPGDYALYYEVCEGDDEVYYRLTLVPAAQPVAARYLLDDPWGGVRDAPLQEGLL
CLPFFDGA_03216	-	-	MSPSPTEQQPGQATDPSFASSGNQYSAGPIKRDPNAGAGSLEYSRTVTEARRGPVEYALVQTGKVGAGSKQEDGKTVFNVEMEFTQGHRIEGAFKAGRLAVDGSLTQAVGERGRYEVRLPGEAKAEAAAQVNPFDPQTIPVDGSVKLDGQAFAKTSMEATFRGLATSSERTDAAGMSYAVQRVDEHSVRVAVGPTQALERLEAAGFKTDIAQAMLGRQDALGQATMRTATFDLREPQAQAAYRDFLASGKLAANVPGVSDVQKVESLTMSSETRAQLAVGPFKAELGGQRNTGENVRTTYADGSYSLVGKVQYGGNVPMTMTRQFDAANNERVDERSYQFKFDKVDENQAQLLNSVLAGKAGAEGPAKAGQDLTLHFSERQMDALRQQYQRAAQASPMT…
CLPFFDGA_03233	J	#VALUE!	MGQSAGQAAQEAVSLARVRRRDGIALIQAHRASVALHHPWTYPFTDVPGFEAWYAQTLDGSNIALLARERSSGALAGLFTFSQVVGGCFQSAYLGYHAMAGCEGRGLMTHALRLCVAYAFAELGLHRVEANIQPDNTRSLALAQRAGFRREGYSPRYLRIGGVWRDHERWARLADD
CLPFFDGA_03275	S	Inherit from COG: membrane	MHLQTAPRRSVVANAFYGLLNPIPFGCFVAALIFDIVYARSGVILWTKAAAWLIAIGLVIVIVPRLINLVQVWITARRSTLPVERLDFWLNLLAIVAAIFNSFVHSRDAYAVVPAGLWLSIVTVALLAIGHVLIAIRTTPREGYVHG
CLPFFDGA_03276	G	L-sorbosone dehydrogenase	MAKRLSLSVFALSCALALAACGGKASLEPTQQAGNAPPLPQPRNFLLPPMQVPEGVGWKEGQAPTVAAGLKIEKIAGGLKHPRQLYVLPNDDVLVVEANSPGMEPVTTPKQLIAGLVQSRSGKSAKGGNRITLLRRTADGKWEQHAFLKGLHSPFGVQLIGDALYVANTDNIMKFPYVPGQTEITAPGTLFADLPGTIEHHWTKALLASPDGRKLYVGVGSNSNIGENGLDVEYRRATVLEVDVASASSRIFASGIRNPTGLQWEPRTGKLWAIANERDEIGADLVPDYLTSVQDGGFYGWPYSYYGQNVDVRVKDQRPDLVAKAIKPDYALGSHVAALGLWFSRGDTLPAKYREGAFVAEHGSWNRSPLSGYQVVYVPFQQGRPVGRPQTVVSGFHSQ…
CLPFFDGA_03279	S	Appr-1-p processing domain protein	MFKARIGDLFASHAHVHANAVNCAGIMGKGIAQAFKRRYPAMFEDYAVRCREGRVRIGEPYLYDDASGIRIINFPTKRHWRSPSRLEDIAAGLDHLAAHLREWDVHSLALPPLGCGNGGLAWEEVGPLIYRTLAHLPVDIEVYAPYGTPLAQLETAFLTRPANASTEGVGKRTAPQPGWIAIMEVLRRLQARPEARPIGRTLFQTLCWAMTELGVPTGLTFGTAGRGPRQGDVRPILTDLANRNWLQEQPQGRTMALRASPQYDKEHARFAAAYAPYDTEIAKAVDLFAQIRNIDQAEDIMTVFQAARRLQVAHPEQRHDAQQLLALLRDANTNGASEEQQRTAKTAIDTLLALDWIRLR
CLPFFDGA_03280	V	Resistance protein	MPQFFIERPVFAWVIALFIVLFGTLAIGQLPVARYPSVAPPSVSLIASYPGATPQTLNDSVVSLVERELSGVKNLLYFESTVDTSGSAQITATFKPGTNAELAQVDVQNRIKAVEPRLPQAVRQNGLQVESAASGFLMLVGLTSPDGRYDEVALNDYLARNIVQELRRIDGVGRVQLFGAEQAMRVWVDPDKLVAYGMTMTELAQAIEQQNAQIAPGRLGDEPTVRGQRLTVPLTVAGQLTTPAQFAAIVLRADSGGARVTLGDVARVELGAQSYGFSNREDGAPATSAAIQLSPGANAVRTAQAVKARLAELAASMPTGMRYSIPFDTAPFVKLSIKQVVKTLLEAMVLVFLVMYLFLQNVRYTLIPAIVAPIALLGTFAVMLLAGFSINVLTMFGMV…
CLPFFDGA_03281	M	RND Family Efflux Transporter MFP Subunit	MGMRQQVRTLGLGGALALALAGCGGGAQPQAVAAPVQVTAVTLHPASMTVSVDLPGRVAALRSAQIRPQVGGIVQRRFFEQGADVRRGDALFQINPAPFKADMDTAAAALHRAEAAQVLADVQHARLQRLVESGMVSRQMYDDAASQRSQAAAAVAEAKATLSRRRLDLAFATVDAPIDGRIDQALLTEGALVSPSDSAPMAVIQQIDQVYVDVRQSASDLDPLDPAARAQATGDDGLPAQILDRSGTPSGLSGRVLFSGINVDAGTGDVLLRILVDNPQRRLLPGMYVRARVPRAHYAQALRVPQQAVTHVGKRAQVWVLDANAQVRSATVQLGELVQGHYRVVAGLQPGQQVVVEGIDRLSAGARVKARAWQPPVVATAAAD
CLPFFDGA_03282	T	Two component transcriptional regulator, winged helix family	MSVSSPGAAVPASAPLVLIAEDESEIAEILSAYLARSGLRSAHAADGRAALDLHLALDPDLILLDVQLPAADGWKVLAELRHRGETPVIMLTALDQDIDKLMGLRLGADDYVVKPFNPAEVVARVQAVLRRIRGNGAEEARSLRVGAFHVDLDQHEASVRVGEQRHTLDLTLTEFKLLVRLMRAPKRVFSRAELLDACLPEGDTQERTIDSHMSKLRKKLEALGVQGTPASVRGVGYRFGSGA
CLPFFDGA_03283	T	Histidine kinase	MSRAPGLRRQVILSLGALALWIILLSVVGSYVFYALAAAYQPSSISDTWVPSRVEMMWIGATAALAVAIAVAVAVRLSRRILTPLNSVAHSLREVAQGNLHARASMDAHALGETAQLVRDFNAMADRLQAMTRERAFWNAAVAHELRTPVTILRGRLQGLAEGVFAPDVAAFESLLRQVEGLNRLIEDLRVLSLTDSGHLELQPAPADLAREVEAVLHAFGASLDARGLVLEPVLALRTPVLCDAVRIRQALMALLENAQHYAEPGPLRVGVQADAGQCVLFVEDTGPGIAPQIAARVFDAFRRGDPSRSRKSGGSGLGLAVVKAIAVAHGGDALCLPAGSGTRFEVRWPLVSLEASGTSQSRTSPSRHAM
CLPFFDGA_03285	C	Cytochrome b(561)	MHWRNTEQRFGALAKLFHWTTAAAFIGAYAVVYYVIWFMDDTSDASLPVLNLHWVLGLLVGFLVLPRLLWRWLDVQPDDPPGSALEHRLAHLAHWGLYALLIVMPLTGYIGTGAPTDLGLFRIPGFNETALFAWISRTWHLSWEAFEAPIDVVHHFIGKWIAWVVVLLHVAAALFHHWVRRDEVLTRMLPGRMPSP
CLPFFDGA_03286	K	Transcriptional Regulator TetR family	MRQRRSRREMIETTRASLLAVARQAFATHGFAHTSMDVLTAEAGLTRGALYHHFGSKDGLLIAVIEQIEAEVGLRLQAVSDAAPTPWDGFRRRCRTYLELALEPEIRRIILQDARAVFGDVPPAAQSVGIAALQAALEALIAAGTVAPLHAGVMARMLYGAITEAAFWIAEPDADLHARLADALDALDRLLDSLRTP
CLPFFDGA_03287	-	-	MDTTLMPWVAGLFVLLIAAMLYLVTRAKKNRNRPAQDHAATKSDVDSAAKR
CLPFFDGA_03289	K	Transcriptional regulator	MNSFGERLREARKAAGLTQEQLGFALDVTKSSVSAWENDRETPSFRLLPTLRSVLNRSLDELVCGVGPGKRVQDLPADYPLLAQDAQERALLARYRNASVRRREAVLELLKPDNG
CLPFFDGA_03290	-	-	MATYEVRLRRVAQLEPSLQVLVHAANAYLAARAAERHNPGYRAYKVAVWVKGVRVDIGPLRPPQR
CLPFFDGA_03292	S	VirK protein	MHSLSASLLAAALFASATSASAATAGADDATLNSLTEIQRALDSGASVAVAIDLSQCTPTSGGATPSQTRGGLRIGAYRVTADGTLSFADEHVTVGRDGKPIQQFLRYQVHPDNSIDFTMFVFALPSYQQTGSTLGYRCAINQGLRFNVGY
CLPFFDGA_03306	O	Cytochrome C-type biogenesis protein	MTPGFLLAAAAMLGIALFAVLRPLLVQRSGAGRQRGVALLLALLLPLLGAGLYWRIGTPAALAGVPLQPLPPPAPDQTAQLLQGWLQQAWDAQQAQHPHEAQQAYAQALRIAPDNVEALLGWAETDMAQRTDLTVGSAARAMLDRVLAQQPDNQRALWMHGIAAFQQQRYADAAGDWRHLSTLLPAASPLREAVTQKIAAAEAMVAKTGAAAATPH
CLPFFDGA_03311	-	-	MSGFWAMGGYAVYVWSAYALALLVLILDSLLPRRRQRRLLADIRAQVAREQARRARGNVATNGARNASHP
CLPFFDGA_03342	S	membrane	MRRFSSFREFYPFYLSEHRHRVSRRLHFVGSLGVLASLLLALCTGQPRWLWAAPVCGYGCAWIGHFVFEKNRPATFKHPLYSLAGDWVMFKDMLLGRIRW
CLPFFDGA_03390	T	Diguanylate cyclase	MRTVMGRCLWGPLWLLLSALTCTGATQAQVIPLRHYAQEQGLLGLAGTCLLQRRDGSLLVCSESGLYAFDGDQFQQVKLQGHGGHYISDAAEDAQRRLWVATFDAIYVDDGSPAGWMPLEHGSLPSHRPLNRPRLAAPAWGTVVLDDHRLLRAVRKADAKGWELQPLFDAATLARQPELADIHDLFVVDDTLWLGCAKALCRIDADGRATRYDQAQGLPPEFWRNAVRDRDGNLWVVGSRKVMRLQAGATRFQEQTPPGLDGPALVTSRTPILLDPQHRVLVRTNQGLARWEQGRWRSFDRRNGLPDGSIVAMHFDQAGDLWLSMDGEGVLRWNGYGWIENWDVSQGISRAPTWSIQRTQRGDLLVGNEGGVDRLREDGRFQRWPSDHGTQMIGLQRAA…
CLPFFDGA_03421	S	Spore Coat Protein	MSARAWRIWLPALLLVAAALLPQRAAATTTCTAQATAVSFGTLSDTAVTDATAQILVTCQTGAISVLGTIYVRMCLNIGEGAQGAGLGITPRRMLNPLNDSLGFQLYRDSARSLIWGSALSGSTPLQVDLTYSSLATGGSGTGTYTIYARVPLQSGIATGAYQNSFSGVYTNLQYRYDEPLVGNPAVIPTSCTTGGKGGGTSVQFPFVASATAAPTCTIASIADLDFGTQSGLIDNPLNYTTVLSMNCRYRTAWQVSLDNGQNASGNVRRMRSASGQYLTYELYRDAARTQRWGSTLNSDTQTGTGTGSAQTLTLYGQVPARQTPAPGSYSDVVKVTVTY
CLPFFDGA_03422	M	outer membrane usher protein	MASRARSRCSWTPRRPELLLALWVGSAALAVAQPQPPPEATAPAQETLYLEVTLNQTRQPGLFQFQRDGEQLRASAATLRQLGLRVDGSDASAAIALGDLDGVRFRYDASLQQVTIDAPVALLDVATTRIDARGGVPSLPATSSPGALLDYDLYASRRGGASNLTASGELRVFGLGQGLLRQSFVGRVYREPQQDWRAQTIRLDTQWQWSLPERMTSVVLGDTFSSSTSWSRTVRLGGVRVGSDFGLQPYRAITPLPEFLGEVAVPSSVDLYVNGIRQYGAQLPAGPFQLSAAPGVDGAGNAQVVITDAYGRTRSLAFPFYATQDLLASGLTDWSLALGRVREAYGVADFAYAGDTVGSASWRRGLGPRFTAEAHAEAGAGVRNAGVGGLWLLPRAGVF…
CLPFFDGA_03424	S	Spore coat protein U	MYLFHRVLAFLVLFAAGTGLAWAQSDSRTFNVKIQITSVCDIQTAPTDVDFGSVNSTQSAINSTGTLNVRCTSGTPYNIALNAGSGSGATVTTRTMGSADASNTARVPYALYRNAARTQNWGSTIGTDTQAGTGNGAVQPITVYGQVASTNYPAGSYSDVVTATVTW
CLPFFDGA_03429	-	-	MRTIMWACWMTAAFALSGCGREGAPASTTPKQGDTPAAAAAAPNPAPAATPAPAQTPATTTGTGTADAAGAPLSCADEIGADAAAARAATCRSVSPATHPPCNAANSCAMIDDEIARSCALLGRDGPTTAGCGPAADSPQAAADVVRRYYAAINVRDYATAWQQWGEDGRPGQSYAAFKAGFAQTRAVKATIGALGASDGAAGSVYQPVPVTVEATLADGTRQRFRGDYVLRRVNGVDGASAAQLRWRIDSAKLQDVPVQ
CLPFFDGA_03500	E	glyoxalase bleomycin resistance protein dioxygenase	MKYLHAMIRVHDLEKTSTFFTEGLGLHETRRIENEAGKFTLVYFGAPENPEAEVELTYNWGSDEDYGSARNFGHLAFEVDDIYALCAHLQSLGVTINRPPRDGRMAFVRSPDLISIELLQKGEALAPAEPWASMPNTGVW
CLPFFDGA_03506	Q	Short chain dehydrogenase	MREQGWDPKRLVVLHGDVGAAYCGLSAAQRKTLHGKVKHFFHLAALYDLTAKAEDQRIANLDGTRNALELAAQIGAGIFHHTSSIAVAGLYPGIFREDMFEEAEGLDDPYLRTKHDAEALVRAETRIKWRIYRPAMVVGDSRTGAIDKIDGPYYFFPLIKKLRQLLPPWAPMLGIEGGRINLVPVDFVADAMDHIAHKPKLDGHTFHLTDPEPLRVGEVLNVFCRAGHAPEMTLRVDARMFAFVPSSIRAAVGSLPPIRRFTGMLLRDFRIPREVLKFITYPTRFDSRETERALKGSGIAVPRLEDYAWRLWDHWERHLDPDLFVDRSLKGKVRGKVVLITGGSSGIGLATAQRVAEAGAITVIVARGEQELHAARDAMNAKGGKVFAYTADLSDLADC…
CLPFFDGA_03507	-	-	MFSWIAAAILAVAAWLAASLYLWLVRRRENEASAGLHALAGLHWRDFSYMVRRAMREQRDLQDATVDEHTSQEPQSDFVMTRGDARWLLSCKHGRAYRIGSAAVNELGAAARLMGAQGGILITEGKVQRDGIAAAEKQAVEILDGPRIWPMLKPYLPSELEDGVIGASRRRAQRHIAIAGLASLALGVVTGVGALALQQPAEPSAAVTATASSPTPAAAAAPTPAATTPTSTTAAAPQPALDEAGDLADPDPATEQRNRQELSKALAGTPGVIRGIWQTQMTLVVDRSGDDAQVWPRICKEVERYPSLRTVRIQLNPRPGKEEPVRWRQCRTF
CLPFFDGA_03509	S	Phospholipase, patatin family	MLSLHSASPRPHSNGRIGLAIAGGGPIGGMYGLGALRALDEALDGLDLTRLDCYVGVSSGAFLTAGLANRISSAEICRIFVTGNSDDARFRPEDFLRPNVYEYLRRAATLPGLAYGWWHDLLTEPRKTRWSDLITRFGGLVPSGLFDNAGVERFLQDVFSRRGRSNDFRDLDANLFVVAVDLDSGRAVRFGEPGMDHVPISLAIQASAALPGLYPPVQIDGHHYVDGALRRTMHASTLLERGIDLMIGINPLVPYDATHAPRRNGHIDRARLLAGGLPAVLSQTFRTLLQSRMQVGLEKYARQYPQVDQLVFEPNADNGELFFTNLFSYAARHRVCQLAYRNTLSDLRRNAQTLEPLLAAHGIALRHDILNDRKRTFLDGVDVQPRRMTETTARLRRAL…
CLPFFDGA_03510	-	-	MARSTPVLERLGRRLAWHQALHDPVREPRNALRWLQELRRWQSERLERSFEHFLEDPQRRPAAMFFLTDVYGDRDFSRRDADIVKVLPMMQRLMPASLLDTVADGIELGALTHALDLRMAEALQALAPRRKRLDEALYAEAYRQTGLPRLRQRQIDLIARVGLGLAKAVHTPGVRMLLRFARGPAKAAGLSELQGFLERGFDAFSKLGDAEGFIVDIETTERAVSERLFAGDPDPFALE
CLPFFDGA_03517	-	-	MSILLIQGPHRDASAIAAAQCLAASHVAQVVPVACADAAQIVARLQQGACDDTELVLLDSGELPASELADHGAQLCAALDALGHPYIEVHDASAQALEPLLHPRHMPLLTVIANGALADSYAIALGVAQRRLGARAALAN
CLPFFDGA_03518	-	-	MSILLLRGPDCVAGHRGRPARIAPPVMRQLLAHAGRAGKTLAVRGCASERELLQALAQADQAGVEMLLLDPGACSDSAVTADAVAHLRRPYVEVHDDASDRREACLCAASGQRLGQVGGYCAQGYALALSIALEHLGCNGYEGDVHVGT
CLPFFDGA_03519	-	-	MSTSAPEHARHYLADYEAYSFGQRVAWGTLAHTWAEPAPLDPERLLCHMRAQAAQRHGVDSSEIRIRSVSRL
CLPFFDGA_03536	-	-	MATCDVCGNDDDQAFTLTQGARSGTFDSFECAIHAFAPRCSHCECRIVGHGVQAGERMFCCAHCAQHAGVSGLADRA
CLPFFDGA_03545	G	methylglyoxal synthase	MRLGLAANRLHHQGKDAALFRWLRASEAGIRELQLGLHAVGRTHEAIIRAGLLAGHAGLKRYPFGREGGLMKLVAEVVGLEGAERTLDGAIYLIDPVDPSSIFPEAIALKRQCVIHGKPFISTVASARDWVEMERVHAGLAADAGADDLYALQRQTLALIAHDAMKPQMLAFASEHFDLLSRFAERVATGTTGQRLNELAWSRGWPQGQAWVQRYQSGPMGGDAQIADRVLERRCHRAIFFEDPHVARQHEADIQLLERAVTTVTDSAVCITSPAIAARWAQAAARRLASA
CLPFFDGA_03546	P	phosphate binding protein	MLRFTLRLLLLGAAALCALPSASAQPAERLRVHGSNSLGARLMPALVEAWLQSMGYRQLQRRRVDATTLEIAAVRDDAPLVVEIAGTGSAAGIADLVHGDAELAMLARQPDAREREAAWQLGDLGSPDQQFVVALDGARVLVAADNPIATLSVAQLRDILSGRTTRWSQLGGADLPIALHRSAIPGGLDDFLRERLGLPAVRMPGNVLHADLAEAARAVVGHSDALAIVGLTTPVPAGTRALAIADGGIAVLPTAAAVRGEDYPLVQRYSLYGGQMMSALGRSLALYALGPQAQQLVRRLGPISMAIDVDPATPQSGTTAARADATYAQASTGARRLTTTLRFSLQSLNGMYEARSAQDLDRLVAFMQQPAMHGRALAVIGFATPDSANRLYPTIASND…
CLPFFDGA_03564	-	-	MSCRRILLLPWPRWRSPLSPVAMLACTLVGACVALAIGAATP
CLPFFDGA_03592	S	(LipO)protein	MRRSFLLLLLSAGGGLSLPAIAAETSPAPAAAAGQADCPRGSIALVNGNADQVSPKTCLAPSMKPFALQRGQLFAITLSENGSTGSAWALRSLPAPLALLDIEHAPGTACATGRMGCPSTVTYTFKATDHGAGTIDLIYSRHWEDRATDSRSIRVEVK
CLPFFDGA_03618	-	-	MPLSASPFPTPPRWTRLAGAAALLLALLFLGVAMALQVVRADLHWQQATLSQYLHGPGGLLLRTVYVLLAIGVVALAAGLYAQAPPRARSGAPVLLFGCAALGLCGVAIGDSYLPQRAPLLAPLVHGLSAQTAFLCVTTAMLLQSAWLRGQAAWRGRAGPLLLLAVLAFVALWVHVLWRAPPRGLTQKLPIVLILAWLLPVAYRVWRPVPAAAAQSRDNGVVFPLQDSAS
CLPFFDGA_03625	-	-	MNQTLVVLFFFATAPVALMPTVIALFTRHRWRRRIVLVNLALWTLLFFAARSFTLYNSSRFELPTLLALAVWLALLGIAIRGTPGSSKRS
CLPFFDGA_03666	G	arabinogalactan endo-1,4-beta-galactosidase	MNRSSKRVSAWLLVLLLACLCAPAMAQTFAKGADVSWIDQQESSGRVFRNASGATTDFFALLKGTGVNAIRLRVWVNPQGGWNDGADTLNMAKRAKAQGMRIMIDFHYSDSWADPGKQTKPAAWNNHDFATLVKDVYAHTSGILSYLKSNGIDVSWVQVGNEINSGMLWPDGKTPNFGNLAQLINSGYNASKLVYPNAKVIVHLANGHDNATFRWFFDSLKSAGGKWDVIGMSHYPSPNAWQSANTQIASNMQDMVARYGSDVIVSEVGMDWQQAATTRAMLADLLSKTRALGSRGLGVFYWEPDAYPGWQGYTMGAVDNNGKLTQALSAFN
CLPFFDGA_03678	-	-	MLETQPHPAAGHAAAAAEALGAALSGHGAQPSLLLPAVRRLEAQLSMLLTTFHDDTGFWPAFSALMQELDQGLSQSERRRLRSHADFLLVRAGMPAWTLIGATAGSIPPPARRP
CLPFFDGA_03709	S	Mazg nucleotide pyrophosphohydrolase	MPDSLHDLQAAQRAFADARDWGQFHSPRNLAAALSVEAAELLEHFQWLDDAQSKQLSAEKKQQVGSEIADVLLYLVQLCDKLEIDPIDAAQLKMLANAAKYPVERAKGRITKYTEL
CLPFFDGA_03719	G	rare lipoprotein A	MQARYSPRAARGAGLFAALCLAISAAAPANAAWNDVCSGTATYTSSGYSGGALLLDPIDPTATIAALNPTQLNYGGVQAALAGAYLQVQGPRGTVTVYVTDLYPEGADCGLDLSPNAFAAIGDTSAGRIPIRWQVVAAPVTGNVVYRIKEGSSQYWAAIQVRNHRYPVVKFEYRKNGDWVSLPKTAYNHFVGEQMGAQLLEIRLTDIRGQVVTDTLGALPSQGDKGVYFADGHVQFPR
CLPFFDGA_03729	-	-	MQPAQCRVRATVAFTRSTPRRGDSAAVPLSARPLTAVHARYRRLPRGWRLLLRGLLIAYLLYLLAGNVFLNTPLFDLATNRKPEKFRMHTGPAVTVLPGFITAWNVRMRGHVQRNVWQVRADRASARIALLPLLHREVRLPWMEAVNVIGEMDRVEEMIPPPPPSDQGWTLRFDAIHSGTLRRARFGDFTVEGKGHGTVGFLKQLRGGPSELFRSQIVFEDASVRYGKRQIADQATLDARFSFPRHYRAQAPGLRKLGITDLALRMHGRSVALRIDTAGDTTKLSTEPGLGHVQADLHLLRGALQPGSTLNWRVPLHAGVGATDRGVLTLLLDVEGEDIRARARLPGQVDPRSMLDADLRIAGRQVPFADLAALLPRTSGRVQGRWHFESLNWISDLLV…
CLPFFDGA_03758	-	-	MILRRPRRLRARWLALLALAAAAQAAAAPLSADESGLSPAERTASQAVLAAAQARLPPAWTAALPAGLPLQWRDDLPAQVHGRAQAKRLLLNKRLLRDWMAAEDPDTDPAVDPARRPALTALLHELSHFYDRAAAGHLSSDPRLLDLAGWQVSPMRLGLRRGQNRFTERSPDRYELQSPAEFVAVNLEHFLLDPDYACRRPALARYFAARLAWTPPASACAPGQVFVQDPLADAAALLQVDPARIYAVDYLLAEGNAQPMSHWGHSMLRLVICAPGRPLGPACRLDLAEHRVLSFRAFVDDVQISNLRGLTGSYPSRLFVLPLRQVVDDYTQVQLRGLQSLPLRLSREEIAALLERAAQLHWSYDGRYYFLSNNCAVETYALLHDGVPRLAAAHLSGIS…
CLPFFDGA_03777	M	Efflux transporter rnd family, mfp subunit	MILPAVPRIKRMPAPFVQRRRALPLLLSVVVLAFAGCKGGGKAPAPAAKTVEVVTLQPQSVPLSVELAGRTVASEESEVRPQVSGILRQRLFEEGATVRAGQPLFQIEPTLYQAAANQAQANLATAEATLAAATLRAERYRTLGKTRLAAQQDVDDAQAAYKQALASRDAQRAALDTARTQLRFATVLAPIGGRIGRARVTPGALVTANQTDAIAKIQQLDPMNVDITQSGNQFLALRRAIAAGGVQPASTQVRLTLSDGTAYPLPGTLEFADLDVEETTGAVTLRARFPNPDAQLLPGMYVRALVGQGVRQQALLVPQAAVDRTPRGEAVAWVVGADDVVRQREFTTLRAVGDRWLVGDGLKPGERVVVAGRQGLSDGAKVTVKTAAAAAAPAAGQG
CLPFFDGA_03778	V	Resistance protein	MLPRFFIHRPIFAWVLAICIMAAGAIAVFTLPIEQYPDIAPPSVNVTATYNGASAQTVEDSVTQVIEQQIKGIDHLLYFSSTSSSSGQARISITFDQAANPDIAQVQVQNAVNQALNRLPQEVQQQGVTVAKSQGDSLMAVAIYDRTDRMDNVDISDYLVSTLQDPISRINGVGEINVFGAQYAMRVWLDPHKLNAYQLMPGDVRSAILAQNTQVTAGELGALPTGAEQELNATVTAQSRLQTPEQFRQIILATRADGSSVRLGDVARVEIGAENYQNNATLNGHPASGFSVTLSAGANAIATSDAIHATIERLKPTFPPGLDVAYPRDSTPFVRISIENVVHTLAEAIVLVVVVMFLFLQNARATLIPAITVPVVLLGTFGILAAAGFTINTLTLFAM…
CLPFFDGA_03791	-	-	MSETESKYDQGDHNASLLEGLFQLSVSGDHQGGEFQQLDDEVYQRLKRTYENAAIGSAKVQLRGQQTR
CLPFFDGA_03799	K	Transcriptional regulator	MRSDPATACFTIGALARQADVAIDTVRYYERQGLLPPAPRRASGYREYDAAAVQRVRFIRRAKELGFSLEEIGELLALQDDRVHGVEGIKQRASARLQALDRRIAELTEMRDTLAALVEDCPGHGAPDACPILGDIRGDAAGEPSR
CLPFFDGA_03845	-	-	MPNYAIEARSLGVIGIAGHAFWVLRDEHGKAVAELHGLATDRQTGQAIPIGTDATRHSLRAWHHPHDPAYARSIGEKVDSTTYIRDDQPARTVATGNEHEILERWNTAVRAVPELNAQDRDYPNYGFKVFGETINSNSAYRTFGELMDVPVRGFPGRLEPGIGHRMLSPERTEELRYHAPGEQDRQRAPAPAADPTRADHPDHTLLQQIRDKVQGLNGPGQLNPADNDRVSASLYALAKQHHFSSVDQAALSQQTATAAPGEASSSRRFPANDPTKQHAHMSKACLTAAHKG
CLPFFDGA_03846	-	-	MTPWHRIAQFAGLALVASACSMPAAARKTPMASEVLSVPADLPNQRLFDCAESSIATLSETSSSWPKVTREDPAKGILESGDFPETNRSGFRLRLERPPGASQAKLALKGAGAYFVDLGVDQAMQDLKTALDRCVATRPL
CLPFFDGA_03847	-	-	MITDTAHAVDDTATDSAPTPPARRAAISGRAAAHSVYRSPLSADDASGDALRLREQRAKRAAQVAAVGTVAALAAVALIAWRRARR
CLPFFDGA_03861	-	-	MTQFAERIHTDQAQIQALEALILQLPGQAHVRIELHDGSVCFGTVSVRPSIQQFRDADGNEGSNAQVRIDDLDDPARHRYLWLDEIRSVRQLPARPWETDPRGDAS
CLPFFDGA_03863	-	-	MSVVSAPERSVVPEECRRQCRQLGPARVQQLLESSSPPPWREEAERWLEEQALRSARLTQWMVLAGIGLSLLGIVLVIAFFW
CLPFFDGA_03865	S	Protein of unknown function (DUF3016)	MKIRYAWTALALACLWAGGASAEIRNVTDPQAPRSLVSDGPVQVSWADPSTFSELRQSRNRWEAERGDWVQDLAAYLQKQAAKQLQPGQRLDIKLTDIKRAGDFEPWHGPNWNDVRVMRDLYPPRISLDFTLYGADGQVIAQGQPKLMDPSYLYNSSVGLSTDPLRYEKRMLDDWLRRQLRKDSTVAER
CLPFFDGA_03869	N	Protein required for attachment to host cells	MSKLPDNTLIVVADRTSARLFRVNLAGETALLEQTEVLNPTPIEGVEDGDRPMTMDEAGFVRQIAERLYQDALRGDVEHLMLVADPHTLGQLRPLLHKEVQKRVVAELAKNHANSSRDDLEKLLVS
CLPFFDGA_03900	-	-	MKTPPTPLVFAGVVVLLGGLAFAGGAWDTVRATLQAAGPGAALQSPSKPQSLAVPTPTARAADTEPAPTPAPRGNLLFDPQRLRAARQALADLPDLQGHDLRVFHAVHFYDNRIGLELLDPAQPDHVDEYSFHDEAWHKDAPVNPRMFGPFLKPATDTAALQDIDFEGAYRVATALQEQGEALQAEPKKVDHVYVLVGRRGRLRWMPDGVQGDRVSVGIEFDAQGRPRGMQRQ
CLPFFDGA_03942	K	RNA polymerase	MTHDPTFESHRPRLFGLAYRLLGSRADAEDTVQDAWLRWQASDRSTIRDPEAWLVTTTTRLGLDRLRAARSARVHYVGPWLPEPLEIADDADPAERHDRAEQVSLAFLALLERLNPHERAAFLLKEAFDHDYAQIGRTLERSEAGCRQLVHRARERLGQGQARFAVTPERHRQLLDRFLHASQRGDRAAIVALLHADAQLRSDGGGKVTASLRPLHGAERIGRLYWAVARRSLGLQARIGTVNGEPAILRFLGPRLQSATLLVIAGERIAEVLTLMNPDKLPTPTARPAASRA
CLPFFDGA_03957	-	-	MRGRRVTHVSRTGSAAHAPRPACLGLLLAVPVLALAAPATPATAAAPKPACTIPDAVDPEHHDGFCTLPAPIRAFVARQDTCTHFAGEEPYDAARRRELEQAMAKYCDGNEQTWATLRAQYRQDPPRDAWLRRYGEDAGLELP
CLPFFDGA_03967	K	HTH domain	MVDAAIRYSPQAMGFALSVRLRGSAAELGARIPMWCGTLQDEADGHCRLSLLADAVPWLAAQLLTIGVPFAGLEATAEVRTALRGVLNALLEQVPEPAPVE
CLPFFDGA_03969	P	Heme oxygenase	MMSPPDGTALPLTAARLLREATAQQHQAVEDLPAMRALMDPALSLADYVQVLRRHHAVLAGWEQREAAWLRDCGDAHWRYQPRTPLLAQDLHALRAAPPAPQPLPPAAEAGTRWGMLYVVEGSRLGGRVIARHLRQTLAGAAPALSYFELGHADPAAWRHFQQRLERALPTAPLQQAAVDGARAMFAHFHTHFALEIAA
CLPFFDGA_03987	-	-	MSEEQARTDGAAADTAAAPSLEESFRALGTAGREGLNATLDTGRALRKLVAADFALARAALARALVWLTVSVAFGASAWMLLMGAMIALLQRMGWSWLASISATAAFSLVVTALGAWQALRYFDMSKLDATRRQLAKLGIGGDDEDGDEDVAKREATP
CLPFFDGA_03989	-	-	MHAYGNRSGHAGVVAYDSGPDWIVLRFADGATYRYDRQHPGLLQVMEMQRLAAAGRGLTTYLNQHVRDDYAARLD
