# Supplementary material for: Phylogenomic Insights into Diversity and Evolution of Nonpathogenic Xanthomonas Strains Associated with Citrus
Source: mSphere. 2020 Apr 15;5(2):e00087-20. doi: 10.1128/mSphere.00087-20 (PMC7160680; doi:10.1128/mSphere.00087-20)
Supplement: TABLE S3 [file mSphere.00087-20-st003.xlsx]

## Sheet: supplementary table 3
ID	COG class	Function	Protein sequence
AHOBGMBL_01682	-	-	MPVFGTLSASTRRTLGAALLALWCGWIAVAWTTPRAQATDVASAWAQVQASLPAAQRAPMLIGVAGACACTDPAADRAWAVLSSAVRSRGGQVRMLDTPALRGSGYAVWLLGADGQPRYAGPADGGAVCGTAGTADWSRWLPDVLARTPGAALVSPCPCAVESLS
AHOBGMBL_00062	K	Transcriptional activator FeaR	MTGPGEWAAGSTRMSNTNYYGAIVPQASVQAHAPLMSGLLAYIEQHIGEAELGTESLQQAFGLSRASLYRLFQSRGGVASYIREQRLYAAYRYLQAYPECSLTWLLYEMGFASERQFQRCFQQRFGMPPMHWRRQCRAAPPTHAPRRGHYIPVGRFLRELNQLIHRDDAPVRAGLPPVRPAPLHTDALRHLAQPAPMEN
AHOBGMBL_03890	S	peptidase U62, modulator of DNA gyrase	MDRRTFLTLSGIGAAGLLLPNTRLIAAEQLLTPNDAARSRRLSDTALSTAKAAGASYCDVRVGRYLRQFVITREAQVENVVNAESSGVGVRVLADGAWGFAATNTLTSDGVATATRQAVAIAKANARLGGSPVQLAPVTPAGQVSWKTPIRKNAMEVPLQDKVALLMDVNAAALNAGATFVASRLFAINEQKYFASSDGSYIDQDVHRLWLPFTVTAVDKASGKFRTRDGLSSPMGMGYEYLDGDASQKHQLPGGLIGYGHSYDAREDAIAAAKQARAKLTAPSVKAGKYDLVIDPSNLFLTIHESVGHPLELDRVLGYEANYAGTSFATLDKRDAGFRWGSDAVTFVADRTQPGSLGAVGYDDEGVKGKQWELVKDGILVDYQCTRDQAHLLGKTASD…
AHOBGMBL_03781	G	Glycosyl hydrolases family 43	MSDELHTAALQALARTAISAPLVTHLYTADPSAHVFDGALYIYPSHDIDAGVAFSDDGSHFDMADYHVFRMAHPGAPVEDLGQVLHVRDVPWAQRQMWAPDAAQRDGKTYLYFPAKRADGIFQIGVAVGDGPQGPFVAAAEPIAGTYSIDPAVFADHDGAHYLYFGGIWGGQLQQYRDNVYAPDHQEPGDDAPALGPRVARLHEGMTQLAEPTREIIILDEHGTPLRAGDHARRFFEGPWVHHHAGRYYLSYSTGDTHRICYATSDTPYGPFAYQGVLLAPVVGWTTHHSICLFNGQWYLFYHDAVLSGGQTHLRSIKMAPLEHDADGRIATIHPYGEDAVSPW
AHOBGMBL_01584	S	von Willebrand factor, type A	MPRHSLLALALLLSACSHEPTEPNSDSSRATVLPATAQPSPPTASTPAQIEGSLAAPVPAHPMQPPSVPSPAPAPSPSAMPMPMPMPAAPIALEASVAQRAPSAKWAAPRPMLDNRMPMPLVLPAPAEDRETYQTLRDNPIVQTAANPVSTFSIDVDTGSYSNVRRFLSAGTLPPVDAVRVEELINYFRYDDPAPTNGQPFAVRTELAPTPWNNDSLLLRVGIAGRDIATADLPPANLVFLVDVSGSMDSPDKLPLLQSSLKLLVRQLRAKDRITLVTYAGNTAVVLPPTPGDQQGRIIEAIDSLQSAGSTAGASGIELAYRAAQQAYLRGGINRILLATDGDFNVGVTDFDQLKGMVAEKRRSGVALSTLGFGTGNYNDTLMEQLADAGDGAYAYIDS…
AHOBGMBL_01919	S	Metallo-beta-lactamase superfamily	MAAPTALTYQHFPAGEHGFFRAPVLISGARDAVLIDGGFTLPDGKALAEAIRASGKTLTTIYISQSDPDYYFSLAPIKAAFPKARVIAASATIAAIKGNVEKKLATWGPQLKENGPQRLADIVMPEAFDGPALTLEGHALEIVEADGLANRRYIWVPALKAIFGGVLVFSGTHVWTADTHGAEGRAAWRKTLDSMAARSPSVVVAGHLLPGAPTDASAIAYTRDYLLAFEKELARHSNSADLIKAMTARYPDAGMTVALQIGAKVATGEMQWG
AHOBGMBL_00985	-	-	MSKTSELPDLPKRRGSLKFKLTYAQVLSLSVDRIPVMDNAGKVKLVERAPEEAGEPYRLVDGSDKAPSGFSFRVGSTKTTYEVVKRGPTGIRRFSLGNVTDMGLDEAYEVAKGHLSVLRQTGTNPVHQERAELRAKRRDKRSEDITLRQCMELYIERMGERAKKKKVKQVSVEAVRSSLARLERPEVGLADLKIRDTRTQDVVRGYDALRKSAMLRSNRIPTAMRQALASHDDWAQLSTAQLGELGIAGKYIQRVRAAGLAAAEHTFTDAKRSVDLFNEVEQEQAHEARREPKIIYNPFQAIYSKDLLRGAQDLRNHYSRAEVRNPLGDDTLPKVLKVILARRDEQGGLNAAGADYLLLTLLWGTRRSEAAALRWFDRCTPGELTQREVSWVSLTPPGE…
AHOBGMBL_01918	Q	DSBA-like thioredoxin domain	MSTTVHYIYDPLCGWCYGASAVVSALQARADVTLQLLPAGLFLGAGARAMDDTFAGYAWSNDQRIAQLTGQGFSAQYRQRVLGDRQQRFDSGPATLALTAVARVDPSREVQVLGAIQRARYVEGDDVTALDTLVGLLQSLGLEQAAKQIAAPDAQLLALTQARIDTALELLQEFDVRGVPTLVAQSSGKRWLLDVGAAYSNPDVVLRQLDAGRF
AHOBGMBL_02395	-	-	MHSGLLINHTDRRSGQHPGSAAGYLSGCRRQC
AHOBGMBL_02432	-	-	MNHVSAVLDQHVHVICDSAMRQRLLTRGTSMQDRISLSFKSSEELAEILGLLQSLQLPFADAPAGWPPAAVFAQLRDQGLVQGAITTVVWVAPDMPVLGVG
AHOBGMBL_02728	G	ec 3.1.1.11	MQVHRRTVLRQLAATALVAVAGLCSNAAIAADPVYTVAKQGSAGYRTVQAAIDAAVQGGKRAQINIGAGTYQELIVVPSNAPALKLTGAGATQTIITYDNYASRINPATGTEYGTSGSSSVIIAGNDFTAEQLSFGNHAGPVGQAVAVRVDGDRAAFRNVRFLGYQDTLYLRGAKLSYFLDCYVEGTVDFVFGAGTALFENVQLHSLGDGYLTAASTPQESARGFVFRNARVTAASGVTRVFLGRPWRPYASVSLIGSQLGAHILPEGWNNWGNAANEATARYSEYQSSGAGANPSRRVKWSRQLTAAQAAALDRNTILGTWRPF
AHOBGMBL_03790	-	-	MPKRGSDHTPSTMPGVAGQFSLPLVQAEGEPATPPLLAAADPRYSNYIVYVDESGDHGLESVDPNYPVFVLALCVFHKGHYAQRVVPAIESFKFRHFGHDVVILHEHDIRKEKGYFRFSDRLEKTIFLDELTGIIESHNFILISCVIDKTRLKEKAQTADNPYHLALAFCLETLFELMQEKKQDDVATHVVVECRGKKEDRDLELEFRRICDDANRWGRQLPFTIVFADKKANSSGLQLADLVARPIGLSVLRPDHPNRAFDVLQRKFFCKQGRRQLGVDYEGWGLKIFPPPESEKPR
AHOBGMBL_04018	-	-	MGHPDPLVAAIESFEQWSLPGTFLETVHASPQLNPDDRRRLDEVWSVACDADHWGPARELQAGIAAIECALTRRFAWLSPLACRHLARAASYQWR
AHOBGMBL_01748	-	-	MQTRPGPGLHKIVVTDQDGGLGQFGGGAWLHDAALWPMDPSTGRPMLPIVMLTGLFLPTAYLPDDRVLTVFASIERPGGADGRSSLRRLAVNQQGESDKLAQGHSKVLLHRRAAQEVCVGDSARLLGRHFIGLQPFGDHDMAEELEDEDSGAGMSKQLGRPCWLQDPIYTSPRYYFLAQFVEAELGRVDPGYAGLFGDGTGYLFADQRARKLGDGVAAGHFFIQFT
AHOBGMBL_01917	K	LysR family	MPKTHNRSETGPGGLGNLRRLAYFVAVVDTGSFTAAAERLGITKAVVSQQVARLERECRTSLLVRTTRRVRTTELGQAFYQRCAAILRDTDDAFDALTDTAAEPSGLLRLTAPLDYGVRVVVPAIAAFTRRHPACKVDAILSDQTLDLMTANIELAIRVGWLAESSLQARKIGAFRQLLVAPSTMAAQLARIASPQDVATLPFVANTALRDHQRWQFAHATHAPQSVDVQPGIFLDATLAVREAVCQGAGISVLPDYVVADDLAAGRLLHVLPQWQLPSGGIHTVFPATRFRPAKVRAFVELLLEHNAQQHEP
AHOBGMBL_02240	-	-	MTRPYPAFDGGATVAMATKPGIADHAAVAPAYCEDNDRPNNRQ
AHOBGMBL_02540	S	plasmid stabilization protein	MSRLTIDLSDQQHQSLKALAALQGKTIKQYALERLFPGDLNADQAWQELKTLLGGRVEQGLAGKVSTKSISTILDEELAGGRRG
AHOBGMBL_02727	G	Pectate lyase	MRKLTTFALATALLLVPLSAMADKIADNMLLLQTASGGWSKQYKGVAVDYNRTFTAAEIAELQQPGRKDDATIDNKATTYEIGYLSTLYKTDKNAKYVAAAKRGVDYLLTAQYANGGWPQFYPDLSSYHHQITYNDDAMVRVLNLLQDISEGKGDTGALLRASHGARARQAVTKGLECVLATQVKIGGTLTIWGAQYDEVTLKPAKARAYELASLASSESVSIVRFLMRQPNPSAQIKTAVEAAARWFDTHRMRDLATKKIDDPTQETGQDVILVAQPGASLWARFYDLQNQRPLYANRDGKALTEYMQVPNERRVGYAWHGTWPDKLLKDDIPKWRTANGL
AHOBGMBL_02806	-	-	MMLPLPRLTARGGFRRLHARAATRRLGPRQAGCTQAEPQA
AHOBGMBL_02718	M	rhs family	MNTPRRNQKETGSMRFALLMAMLCLFLASPLVSAQEKKQQFLLRDAQGASHGVYDTQAQAEAAIRAIPGPQYMQDAYQHVDTIKDQIVREDGKTLITYWMGREKAKDEDWIYLTALSTAKLPTEEEAVAVLVQKLTEQLPQCGKPSVAPQGEWIAQAGPYPEYDLGMENQSRYYIAHTFLADCSDTYDFGMYMTRAKRTDCPKPYTNWFISEQACVNKAIFATVEVTAPQCEGQPGGSQNSGGNSGMVGNPCDVKTGEKFQAERDFDLGWLALTRYYHSGIALNTGGFGPGWTFSHSLHLTVQGDALGLIEGSGYAVPFRKVGSNYRAANASGERIIANGDQWLLYRQDAIYTFDAQGKLISRMAEDGSGLVYAYNARGRLQSIASLQGRSIGLVYADD…
AHOBGMBL_01706	K	Transcriptional regulator	MCHPSVCTVAFVSTSFPLPAPRKAPQQARSRATVEVIRQASIQVLVADGLQGCTTTRVAERAGVSVGSVYQYYPNRQAMLIALLQWHLQAVIDAVERACAQQHGRTLAQQCEALVHAFVQAKLQHVDVSRALYAIAELHGGAALGSQARKRSQQAFAAALATAADVRFDDCEAVAEIGMAAITGPVKSLLEEGAPAVRIAPLQAQLVVLLHSYLMATGVAR
AHOBGMBL_01707	P	TonB-dependent Receptor Plug Domain	MPYTHIRTRSGVRRAVSRRPLAVLLALTLATPALAQEAAPATPATRKGEDGIFSLDRMIVTGAGQAQNQFDASYAITALTAEQIDKLAPLNLASLIGSMPGIYAESTGGEVQNVYRIRGIPDEGSFAVIQEDGISPYPDNNGYFYKTEGLVRPDLMVESVETVRGGPSPIFASNAAAIVNFVTRQGGDTPEGAVRTTVGDTGLYRLDGYWSGKLADGWYLAAGGFVRRNDGYRDVGFPADEGGQFRMNLTHTLEHGKLTFTAKHLDDKNAFYMPIPLYDPRDTARSLDPLIDRFTGTLSSAQLKRASIVSSDANGAPQRELRDLSDGRHMKFNHLGANLDLAFDNGWSLSNKAIVNRLDMTFDALYSSNAPQDAAAYANSRRAAASAAFPGLSSLGYVY…
AHOBGMBL_01708	-	-	MTASRLACALLVAAATCSGDAAAWGHRAHAAIDSAAVQALPDDGPVFLKQYAQVIADGATLPDGWRSESEPFLKIEEDPNHGWFREQFAFMQHPPRSRYAFVLALYDEQRRIAGSDPQLAQRMNVRWAGTLPYAATEGYQRIVATMRQLRTLRAKGQDTRELERNCAFYVSWFAHYIGDGAQPQHDSIHHDGWQGPNPHGYSTDPKVHGKFESDYVEKIALTPQDLLSRMPALAHQDGDVFEQILGFLDIGTGRVEQVYRLEKAGAFDDASSSAGRAMVYRTAGDGAAMLRDLLVRAWRESALRPGTSTPPSMDPGHPQYDPATGSAPASTSPTL
AHOBGMBL_02241	S	Sel1 repeat	MTPRIGRMPPLALLLAVLLQACSSAPPRTDPVYLQQLEQHAADGSFDSAWNAAERLEARNDPRAIHWYERAAAIAPWTFRNTRAELALGRIWASGTLFHPDSPYIDQRVALRASPRKGEHWYLAAAMHGNPYAIAELAKFHRDRGEAAAALRWDLRATIYERSASGSSGLPAAIAPSEGALHPLVRDIQRRARNGDAEAQVDLGALHEKGMGGVDRDGTEALRWYRRAADQGNVYGQYFSGLLLGRGSSGVTRDVETAATWFAKASAQTFYIADESHWREAIKPPFWTFD
AHOBGMBL_02538	S	Inherit from delNOG: death-on-curing family	MAKKHEISLVRSSAAEYLTFVAAAGEGGVQAAYADENVWLTQKMLAQLYDVETHTINYHLKKVFADNELQPDAVIRNFRITAADGKSYDTKHYNLAAIIAVGYKVNSERAVQFRKWATTIIESFTIKGFAMDDERLKNDGTVLGKRYFEEQLQRIREIRLSERKFYQKITDIYATALDYDATAQATQRFFATVQNKLHWAIHGQTAAEVVYHRADAGKQHMGLTTWADAPRGKIQKFDVAVAKNYLTTGEMAQLQRLVSAYLDLAEDMALRQIPMTMQDWETRLNRFIEATDRQVLQDAGRVTAEIAKAHAESEFEKYRIVQDQLFVSDFDRVLQQLDAGDRVDGADEDLR
AHOBGMBL_02729	P	TONB-dependent receptor	MQARLRRPAAEAGVRLSAARLSVAIVLALHGVSAAAQTVGPPATPTDAVDLDRVQVKATYRESLQQSLDAKRYSVEQVDAIYAEDIGKFPDLNLAESMQRIAGVSIDREGGEGKQISVRGLGSDFTRVRINGLEALATAGSGSDGVNRSRGFDFNTFASELFSRVTISKTQSAQMDEGSLGATVDLRGSRPFDFDGFEAAASTQYGYNDLSREKDPRFSGLISNIWADGRVGALMSVSYSERHLREEGYNPVRWEHGNYRNSNQSTATNNGTYGFCSPVGYNPQTPRNPLANETPAGVGSQANQDRNNGWGSYGISATNCGTGIARPANTPENIQAYETATNAWIPRYPRYIRTDHEIKRLGVTGALQFKVSDDTLLNVDMLYSKLDKDQREDSVGANL…
AHOBGMBL_02842	S	Short chain dehydrogenase	MKKTVLITGASSGFGLLLATNLHKQGFNVIGTSREPEKHQAKLPFKLLRLDIDDDASIQSFATTLFQSVDRLDVLVNNAGYMVTGIAEETAINVGRQQFETNFWGTVKTTNALLPYFRKQRSGQIITVSSIVALIGPPNLSYYAASKHAVQGYFKSLRFELAQFNIKVNMVEPVWFKTNLGHNAVPAAGNTIADYNAYRTQANAATQKGIDTAEAPDAVVDTIQKLIQAKDPKFSNPVGKMTGMILFLQSYLPKMFEGAIFKSIKTA
